# Supplementary material for: NanoporeDB: a structural resource of multimeric protein nanopores for single-molecule sensing
Source: Gigascience. 2026 Jun 25;15:giag076. doi: 10.1093/gigascience/giag076 (PMC13397529; doi:10.1093/gigascience/giag076)
Supplement: giag076_Supplemental_Files [file giag076_supplemental_files.zip]

Archive with 2 entries (2 files):
- Supplementary materials_2026015.docx
- Supplementary Table S7 (1).xlsx
