# Supplementary material for: NanoporeDB: a structural resource of multimeric protein nanopores for single-molecule sensing
Source: Gigascience. 2026 Jun 25;15:giag076. doi: 10.1093/gigascience/giag076 (PMC13397529; doi:10.1093/gigascience/giag076)
Supplement: giag076_Supplemental_Files [file giag076_supplemental_files.zip › Supplementary Table S7 (1).xlsx]

## Sheet: NanoporeDB_axis
ID	nanopore_type	cvect(pore axis vectors)	cpoint ((β-barrel centroid, Å))
UniRef90-A0A915Q9K3	alpha-hemolysin	[-0.002 ,0.002 ,1.000]	[0.004,0.021,-131.960]
UniRef90-UPI0006B26D04	alpha-hemolysin	[0.000 ,-0.000 ,1.000]	[0.026,0.012,-161.061]
AF-A0A380E097	alpha-hemolysin	[-0.005 ,-0.005 ,1.000]	[0.087,0.113,99.519]
AF-A0A6B5HKT8	alpha-hemolysin	[0.001 ,0.007 ,1.000]	[0.036,-0.142,109.841]
AF-A0A0H3JMC2	alpha-hemolysin	[0.001 ,-0.002 ,1.000]	[-0.015,0.108,109.641]
AF-Q2YU84	alpha-hemolysin	[-0.004 ,-0.002 ,1.000]	[0.091,0.034,101.102]
UniRef90-UPI003518938C	alpha-hemolysin	[-0.006 ,0.001 ,1.000]	[0.179,-0.024,-86.484]
AF-Q9L403	alpha-hemolysin	[-0.002 ,0.001 ,1.000]	[-0.034,0.029,629.504]
AF-A0A0D1HHD7	alpha-hemolysin	[-0.001 ,0.003 ,1.000]	[-0.033,-0.017,99.383]
AF-Q6G7T8	alpha-hemolysin	[0.008 ,-0.026 ,1.000]	[-1.375,-3.602,100.881]
AF-A0A7U9J3A5	alpha-hemolysin	[-0.004 ,0.005 ,1.000]	[0.137,-0.160,100.811]
AF-A0A0C4ZKF5	alpha-hemolysin	[0.001 ,-0.002 ,1.000]	[-0.076,-0.010,627.538]
AF-A0A2X2M0H0	alpha-hemolysin	[0.000 ,-0.001 ,1.000]	[0.009,-0.010,179.144]
AF-A0A7K3N6K1	alpha-hemolysin	[-0.005 ,0.028 ,1.000]	[1.203,4.271,100.948]
MGYP004693582323	alpha-hemolysin	[-0.001 ,0.008 ,1.000]	[0.020,-0.253,-76.080]
AF-A0A0D1JLK6	alpha-hemolysin	[-0.002 ,-0.001 ,1.000]	[0.006,0.092,112.244]
AF-A0A5C8X4B3	alpha-hemolysin	[-0.003 ,0.001 ,1.000]	[0.045,-0.006,106.343]
AF-A0A659FQ06	alpha-hemolysin	[-0.003 ,-0.005 ,1.000]	[0.007,0.094,99.555]
AF-A0A1P8YWW4	alpha-hemolysin	[0.000 ,-0.001 ,1.000]	[-0.134,0.164,187.721]
AF-A0A0K2D1T2	alpha-hemolysin	[0.004 ,0.003 ,1.000]	[-0.102,-0.096,98.524]
AF-A0A0U1MKA9	alpha-hemolysin	[-0.006 ,-0.005 ,1.000]	[0.145,0.113,98.528]
UniRef90-UPI0011A083C2	alpha-hemolysin	[-0.008 ,0.005 ,1.000]	[0.135,-0.129,-376.839]
AF-A0A336QLM8	alpha-hemolysin	[-0.003 ,0.005 ,1.000]	[-0.050,0.035,286.854]
AF-A0A8B0ZJ25	alpha-hemolysin	[0.000 ,-0.002 ,1.000]	[-0.032,0.055,99.559]
AF-S6F7P4	alpha-hemolysin	[0.009 ,0.004 ,1.000]	[-0.462,-0.190,94.580]
AF-A0A830ZN10	alpha-hemolysin	[0.002 ,0.001 ,1.000]	[-0.001,-0.009,101.152]
AF-A0A0H3K2R6	alpha-hemolysin	[-0.006 ,0.001 ,1.000]	[0.120,-0.027,109.945]
UniRef90-UPI000D7CFDF9	alpha-hemolysin	[0.019 ,0.005 ,1.000]	[-0.163,-0.006,-19.540]
AF-A0A390DBJ6	alpha-hemolysin	[-0.005 ,-0.008 ,1.000]	[1.824,-3.360,100.962]
AF-A0A454GWS5	alpha-hemolysin	[0.005 ,0.001 ,1.000]	[-0.130,0.015,100.049]
AF-A0A6B3IMR6	alpha-hemolysin	[0.005 ,-0.004 ,1.000]	[-0.152,0.103,99.502]
AF-A0A811H8R1	alpha-hemolysin	[0.003 ,-0.002 ,1.000]	[-0.075,0.065,109.520]
UniRef90-A0A917EJZ7	alpha-hemolysin	[-0.006 ,-0.003 ,1.000]	[0.247,-0.023,-156.373]
UniRef90-UPI0015F24B87	alpha-hemolysin	[-0.003 ,0.006 ,1.000]	[0.147,-0.287,-65.061]
AF-A0A2S6DPC6	alpha-hemolysin	[-0.001 ,0.001 ,1.000]	[-0.018,0.024,101.163]
AF-A0A831EKZ1	alpha-hemolysin	[0.003 ,-0.005 ,1.000]	[-0.103,0.117,99.529]
AF-A0A6P1WXR1	alpha-hemolysin	[-0.001 ,0.003 ,1.000]	[0.033,0.017,102.202]
AF-A0A1I4PCU2	alpha-hemolysin	[0.003 ,-0.001 ,1.000]	[-0.036,2.196,319.525]
AF-A0A0E0VPF0	alpha-hemolysin	[0.002 ,-0.003 ,1.000]	[-0.059,0.091,98.659]
AF-A0A7Z8DC31	alpha-hemolysin	[0.002 ,0.003 ,1.000]	[-0.083,-0.057,101.460]
AF-A0A6B5EI84	alpha-hemolysin	[0.002 ,-0.001 ,1.000]	[-0.082,0.124,103.120]
AF-A0A6A8G234	alpha-hemolysin	[0.001 ,0.004 ,1.000]	[0.019,-0.177,200.971]
UniRef90-P09616	alpha-hemolysin	[-0.001 ,0.000 ,1.000]	[-0.015,0.011,150.197]
AF-A0A4V0ADW3	alpha-hemolysin	[-0.003 ,-0.005 ,1.000]	[-0.418,0.059,101.230]
AF-A0A5S9EUB2	alpha-hemolysin	[-0.005 ,-0.004 ,1.000]	[0.132,0.059,103.218]
AF-A0A7U9J6B9	alpha-hemolysin	[-0.004 ,0.002 ,1.000]	[0.064,-0.022,99.508]
AF-A0A6G4JL22	alpha-hemolysin	[0.003 ,-0.006 ,1.000]	[-0.024,0.129,99.573]
AF-A0A109V996	alpha-hemolysin	[-0.001 ,-0.001 ,1.000]	[-0.001,-0.008,109.471]
AF-A0A6A9GWK6	alpha-hemolysin	[-0.001 ,-0.002 ,1.000]	[-0.043,0.019,101.637]
AF-A0A2S6DD29	alpha-hemolysin	[-0.001 ,0.004 ,1.000]	[0.045,-0.055,109.631]
UniRef90-UPI00129D2A38	alpha-hemolysin	[0.006 ,-0.005 ,1.000]	[-0.167,0.109,100.744]
AF-A0A077UMY9	alpha-hemolysin	[-0.003 ,0.022 ,1.000]	[-0.292,3.272,102.604]
UniRef90-Q6GF50	alpha-hemolysin	[0.003 ,0.002 ,1.000]	[-0.138,0.035,103.014]
AF-A0A133Q408	alpha-hemolysin	[0.002 ,-0.007 ,1.000]	[-0.077,0.162,99.514]
UniRef90-UPI000BEE5CA2	alpha-hemolysin	[-0.004 ,0.000 ,1.000]	[0.236,0.050,96.554]
AF-A0A380DW69	alpha-hemolysin	[-0.003 ,-0.001 ,1.000]	[0.119,-0.001,113.325]
AF-A0A7U7PYV0	alpha-hemolysin	[-0.000 ,0.010 ,1.000]	[0.007,-0.298,99.767]
AF-A0A6B5FEN5	alpha-hemolysin	[-0.003 ,0.001 ,1.000]	[0.085,-0.045,98.567]
UniRef90-UPI00203E765C	alpha-hemolysin	[-0.003 ,0.005 ,1.000]	[-0.051,-0.026,25.782]
UniRef90-A0A1I1UE43	alpha-hemolysin	[-0.001 ,-0.000 ,1.000]	[0.027,-0.028,391.541]
AF-A0A854YDL1	alpha-hemolysin	[-0.003 ,-0.004 ,1.000]	[-0.015,0.083,99.302]
MGYP002655536679	alpha-hemolysin	[0.003 ,-0.007 ,1.000]	[0.029,0.293,101.307]
AF-A0A7U7JQJ9	alpha-hemolysin	[0.000 ,0.002 ,1.000]	[0.002,-0.087,124.703]
AF-A0A077UGU1	alpha-hemolysin	[0.001 ,-0.003 ,1.000]	[-0.043,0.091,101.670]
AF-A0A8B1CJI2	alpha-hemolysin	[-0.002 ,-0.001 ,1.000]	[0.006,0.092,112.244]
AF-A0A7Z7QY41	alpha-hemolysin	[-0.006 ,-0.002 ,1.000]	[0.117,0.026,109.550]
AF-A0A8B0ZBL2	alpha-hemolysin	[0.005 ,-0.000 ,1.000]	[0.697,-1.265,101.076]
AF-A0A5F0HMT8	alpha-hemolysin	[-0.005 ,-0.004 ,1.000]	[0.132,0.059,103.218]
AF-A0A2K4AJ57	alpha-hemolysin	[-0.000 ,0.013 ,1.000]	[1.353,2.342,101.550]
AF-A0A0E1VSF6	alpha-hemolysin	[0.003 ,-0.006 ,1.000]	[-0.097,0.072,109.553]
UniRef90-Q46181	alpha-hemolysin	[0.002 ,0.003 ,1.000]	[-0.063,-0.121,329.449]
UniRef90-UPI00336AED07	alpha-hemolysin	[0.004 ,-0.002 ,1.000]	[-0.124,0.113,109.458]
AF-A0A0U2WTE8	alpha-hemolysin	[0.003 ,0.000 ,1.000]	[-0.090,-0.021,99.936]
UniRef90-UPI001A974921	alpha-hemolysin	[-0.001 ,0.001 ,1.000]	[-0.090,0.012,-85.942]
AF-A0A6B5K7U2	alpha-hemolysin	[-0.006 ,-0.004 ,1.000]	[0.124,0.049,101.098]
AF-A0A6B5DN59	alpha-hemolysin	[-0.002 ,0.013 ,1.000]	[0.996,2.744,101.020]
AF-A0A0U1MQM8	alpha-hemolysin	[0.004 ,0.005 ,1.000]	[2.157,0.636,102.307]
AF-A0A0E1VN13	alpha-hemolysin	[0.004 ,0.002 ,1.000]	[0.039,0.020,101.545]
AF-A0A380DXU3	alpha-hemolysin	[0.006 ,-0.016 ,1.000]	[0.062,0.878,102.390]
UniRef90-UPI001F561D0B	alpha-hemolysin	[0.010 ,-0.003 ,1.000]	[-0.203,0.044,99.104]
AF-A0A6B5FT76	alpha-hemolysin	[0.008 ,-0.026 ,1.000]	[-1.375,-3.602,100.881]
AF-A0A6B0APP6	alpha-hemolysin	[-0.001 ,-0.000 ,1.000]	[-0.008,-0.003,99.577]
AF-A0A7H9C333	alpha-hemolysin	[0.001 ,-0.006 ,1.000]	[0.032,-0.028,109.608]
AF-A0A0J9X1Z2	alpha-hemolysin	[-0.002 ,0.000 ,1.000]	[0.001,-0.009,98.438]
AF-A0A6B5I5F2	alpha-hemolysin	[-0.001 ,-0.002 ,1.000]	[-0.043,0.019,101.637]
UniRef90-UPI00045B19E1	alpha-hemolysin	[-0.005 ,0.003 ,1.000]	[0.223,-0.026,-161.956]
AF-A0A0H2WVV3	alpha-hemolysin	[-0.008 ,0.004 ,1.000]	[0.138,-0.074,99.639]
AF-A0A0U2IR98	alpha-hemolysin	[-0.008 ,0.004 ,1.000]	[0.138,-0.074,99.639]
UniRef90-UPI001C72A01E	alpha-hemolysin	[0.001 ,0.008 ,1.000]	[-0.179,-0.221,525.236]
AF-A0A8B1D1X3	alpha-hemolysin	[0.002 ,-0.004 ,1.000]	[-0.098,0.027,170.546]
AF-A0A5S9ETM6	alpha-hemolysin	[-0.005 ,0.006 ,1.000]	[0.110,-0.140,99.517]
AF-A0A7Z1SAN1	alpha-hemolysin	[0.004 ,0.002 ,1.000]	[0.039,0.020,101.545]
UniRef90-A0A380DQZ8	alpha-hemolysin	[0.000 ,0.000 ,1.000]	[0.003,0.003,93.221]
AF-A0A5C8X4Q4	alpha-hemolysin	[0.005 ,-0.000 ,1.000]	[0.697,-1.265,101.076]
AF-A0A7U4PG27	alpha-hemolysin	[-0.004 ,0.002 ,1.000]	[0.064,-0.022,99.508]
UniRef90-UPI0005960E73	alpha-hemolysin	[0.114 ,-0.155 ,0.981]	[3.717,20.856,132.405]
UniRef90-UPI000BF7BC04	alpha-hemolysin	[0.003 ,0.005 ,1.000]	[-0.069,-0.209,21.920]
AF-A0A6B5F1N4	alpha-hemolysin	[0.004 ,-0.003 ,1.000]	[-0.120,-0.003,99.562]
AF-A0A6B5MC52	alpha-hemolysin	[0.005 ,-0.000 ,1.000]	[0.697,-1.265,101.076]
AF-A0A2K4ADI7	alpha-hemolysin	[0.002 ,-0.005 ,1.000]	[0.022,0.031,120.535]
AF-A0A8B1CZF5	alpha-hemolysin	[0.002 ,-0.020 ,1.000]	[-1.327,-2.731,101.105]
AF-A0A7Y3Y6Q7	Aerolysin	[0.022 ,-0.006 ,1.000]	[-0.710,0.098,119.426]
UniRef90-N9U0A8	Aerolysin	[0.003 ,-0.003 ,1.000]	[-0.120,-0.579,129.721]
UniRef90-A0A0F5VB76	Aerolysin	[-0.006 ,-0.018 ,1.000]	[0.163,0.796,-25.841]
MGYP000985297184	Aerolysin	[-0.011 ,-0.060 ,0.998]	[0.138,1.410,-33.703]
AF-A0A2N7L1F7	Aerolysin	[0.009 ,0.004 ,1.000]	[0.021,0.006,-51.401]
AF-A0A4U1ZNM8	Aerolysin	[0.012 ,0.032 ,0.999]	[-0.310,-0.765,-48.961]
AF-Q5YL01	Aerolysin	[0.007 ,-0.009 ,1.000]	[-0.238,0.244,-99.647]
AF-A0A840MKV1	Aerolysin	[0.045 ,0.040 ,0.998]	[-1.129,-0.726,-52.090]
AF-A0A0T7D9E2	Aerolysin	[0.019 ,-0.017 ,1.000]	[-0.451,0.226,-52.264]
AF-A0A4S5C9L0	Aerolysin	[0.003 ,-0.003 ,1.000]	[0.136,-0.067,-52.289]
UniRef90-UPI002068BF47	Aerolysin	[0.031 ,0.053 ,0.998]	[-0.512,-0.942,-62.219]
AF-A0A4U2CUJ8	Aerolysin	[0.018 ,-0.010 ,1.000]	[-0.438,0.092,-52.298]
AF-A0A1E4VN07	Aerolysin	[0.003 ,-0.003 ,1.000]	[0.132,-0.068,-52.220]
AF-A0A837ZDJ0	Aerolysin	[0.003 ,-0.003 ,1.000]	[0.134,-0.074,-52.254]
AF-A0A2T3JIL8	Aerolysin	[-0.007 ,-0.055 ,0.998]	[0.189,1.337,-32.689]
AF-A0A090I5Q6	Aerolysin	[-0.041 ,0.007 ,0.999]	[0.763,-0.118,-77.497]
AF-A0A2R7QIP5	Aerolysin	[0.003 ,-0.003 ,1.000]	[0.134,-0.074,-52.254]
MGYP003635003644	Aerolysin	[-0.024 ,-0.015 ,1.000]	[-3.123,-1.144,-190.329]
UniRef90-UPI0009712375	Aerolysin	[-0.006 ,-0.011 ,1.000]	[0.199,0.475,-49.860]
UniRef90-UPI00135983A5	Aerolysin	[-0.021 ,-0.006 ,1.000]	[0.391,0.242,-73.451]
AF-A0A6I6R440	Aerolysin	[-0.001 ,-0.023 ,1.000]	[-0.164,0.479,-52.611]
AF-E0AFT4	Aerolysin	[0.003 ,-0.003 ,1.000]	[0.131,-0.071,-52.274]
AF-A0A7X4WFB2	Aerolysin	[0.015 ,-0.017 ,1.000]	[-0.676,0.627,-96.845]
AF-A0A2M8HDA8	Aerolysin	[0.058 ,0.041 ,0.998]	[-1.337,-0.860,-31.196]
AF-A0A0T7E1C8	Aerolysin	[-0.024 ,-0.003 ,1.000]	[0.491,0.245,-52.146]
AF-A0A0T6TY63	Aerolysin	[-0.012 ,-0.026 ,1.000]	[0.279,0.748,-43.649]
AF-A0A0D0QT52	Aerolysin	[-0.036 ,-0.171 ,0.985]	[0.959,6.209,-30.974]
UniRef90-UPI00202CC0C0	Aerolysin	[-0.048 ,0.282 ,0.958]	[24.552,-10.085,-172.074]
AF-A0A5Q4YZA9	Aerolysin	[-0.015 ,-0.032 ,0.999]	[0.224,0.566,-86.159]
AF-K1J178	Aerolysin	[0.003 ,-0.004 ,1.000]	[0.138,-0.079,-52.274]
AF-A0A653LBM4	Aerolysin	[0.003 ,-0.003 ,1.000]	[0.134,-0.074,-52.254]
MGYP000391753683	Aerolysin	[-0.007 ,0.013 ,1.000]	[0.439,-0.598,-25.835]
AF-A0A8A7KAR6	Aerolysin	[0.013 ,0.023 ,1.000]	[-0.470,-0.554,-89.413]
AF-A0A4R2G9F5	Aerolysin	[0.027 ,0.034 ,0.999]	[-0.741,-0.600,-52.508]
AF-A0A7T0E3F9	Aerolysin	[-0.007 ,0.077 ,0.997]	[0.299,-1.649,-48.631]
UniRef90-UPI000571E58A	Aerolysin	[0.038 ,-0.021 ,0.999]	[-0.726,0.408,-53.959]
AF-A0A5N8UJQ1	Aerolysin	[-0.026 ,-0.006 ,1.000]	[0.701,0.298,-46.518]
AF-A0A833JUS9	Aerolysin	[0.003 ,-0.003 ,1.000]	[0.135,-0.073,-52.312]
AF-A0A1B9QEZ0	Aerolysin	[0.002 ,0.003 ,1.000]	[0.118,-0.138,-49.355]
AF-A6N845	Aerolysin	[-0.040 ,0.001 ,0.999]	[1.162,-0.079,-46.849]
AF-A0A1Q8F085	Aerolysin	[0.004 ,-0.002 ,1.000]	[0.155,-0.013,-52.321]
AF-A0A3S0WVV6	Aerolysin	[-0.003 ,0.003 ,1.000]	[-0.139,0.070,-52.473]
AF-A0A2T3LD01	Aerolysin	[-0.015 ,0.005 ,1.000]	[0.645,-0.131,-90.431]
AF-A0A1S2D0D4	Aerolysin	[-0.019 ,-0.054 ,0.998]	[0.312,1.011,-45.973]
AF-A0A5M9NP03	Aerolysin	[-0.087 ,0.020 ,0.996]	[1.894,-0.162,-48.261]
AF-A0A1N6YX31	Aerolysin	[0.003 ,-0.003 ,1.000]	[0.134,-0.074,-52.254]
AF-A0A7X4XXI2	Aerolysin	[-0.069 ,-0.154 ,0.986]	[2.166,6.658,-108.139]
AF-A0A4R2FBH1	Aerolysin	[0.011 ,0.042 ,0.999]	[-0.444,-0.873,-52.403]
AF-A0A4U2EEQ4	Aerolysin	[-0.019 ,0.021 ,1.000]	[0.459,-0.279,-52.290]
AF-A0A109DAA0	Aerolysin	[0.012 ,0.033 ,0.999]	[-0.311,-0.756,-48.943]
AF-Q2MLU7	Aerolysin	[-0.002 ,0.022 ,1.000]	[0.162,-1.023,-45.461]
AF-A0A7Y4FLJ9	Aerolysin	[0.013 ,-0.033 ,0.999]	[-0.429,0.910,-57.996]
UniRef90-A0A0H2MMI1	Aerolysin	[0.008 ,0.038 ,0.999]	[-0.003,-1.058,-43.841]
AF-A0A2S3XKN3	Aerolysin	[0.006 ,0.001 ,1.000]	[-0.167,0.125,-52.209]
AF-A0A4U1YVQ7	Aerolysin	[-0.025 ,-0.043 ,0.999]	[0.587,1.054,-48.399]
AF-Q6IZF1	Aerolysin	[0.006 ,0.010 ,1.000]	[0.024,-0.354,-52.398]
AF-A0A2N3J7H7	Aerolysin	[0.002 ,-0.008 ,1.000]	[-0.015,0.331,-65.676]
AF-A0A1I5NKK4	Aerolysin	[0.002 ,-0.001 ,1.000]	[0.013,-0.202,-54.257]
UniRef90-UPI001BAC6401	Aerolysin	[-0.035 ,0.027 ,0.999]	[0.882,-0.771,-46.357]
AF-A0A822MMD6	Aerolysin	[0.013 ,0.044 ,0.999]	[-0.475,-0.949,-53.026]
AF-A0A7D3QZ63	Aerolysin	[0.034 ,0.006 ,0.999]	[-0.894,-0.129,-41.990]
AF-A0A0T7EFD1	Aerolysin	[0.019 ,-0.017 ,1.000]	[-0.451,0.226,-52.264]
AF-E3BQM3	Aerolysin	[-0.010 ,0.007 ,1.000]	[0.484,-0.122,-52.147]
UniRef90-UPI000B8E5A08	Aerolysin	[0.008 ,0.009 ,1.000]	[-1.031,-0.984,42.427]
AF-A9QTG4	Aerolysin	[0.012 ,0.023 ,1.000]	[-0.208,-0.661,-141.403]
AF-A0A3A9IH24	Aerolysin	[0.003 ,-0.003 ,1.000]	[0.134,-0.074,-52.254]
AF-A8QIT4	Aerolysin	[-0.016 ,0.006 ,1.000]	[0.442,-0.229,-65.075]
AF-A0A7D5NVK1	Aerolysin	[0.003 ,-0.003 ,1.000]	[0.137,-0.075,-52.267]
AF-A0A6G6NMU7	Aerolysin	[0.002 ,-0.003 ,1.000]	[0.132,-0.082,-52.343]
UniRef90-A0A7W4AVV4	Aerolysin	[-0.006 ,-0.023 ,1.000]	[-1.909,-2.589,-150.547]
AF-A0A6I6HY05	Aerolysin	[0.003 ,-0.003 ,1.000]	[0.134,-0.074,-52.254]
AF-A0A7Y4C0N6	Aerolysin	[0.023 ,0.032 ,0.999]	[-0.688,-0.766,-53.050]
AF-A0A1C3JIY3	Aerolysin	[0.006 ,0.041 ,0.999]	[-0.181,-0.958,-51.533]
AF-A0A2R7MT02	Aerolysin	[0.003 ,-0.003 ,1.000]	[0.134,-0.074,-52.254]
UniRef90-UPI001566A94A	Aerolysin	[0.025 ,0.042 ,0.999]	[-0.265,-1.404,-52.238]
AF-A0A4U2CNP0	Aerolysin	[0.081 ,-0.012 ,0.997]	[-1.803,0.031,-48.227]
AF-E8M5P3	Aerolysin	[0.000 ,0.016 ,1.000]	[0.130,-0.604,-51.441]
AF-A0A6S4UXW3	Aerolysin	[0.048 ,0.005 ,0.999]	[-1.118,-0.028,-41.750]
AF-A0A855IUA3	Aerolysin	[-0.034 ,0.009 ,0.999]	[0.695,0.041,-52.422]
AF-Q08676	Aerolysin	[-0.003 ,-0.015 ,1.000]	[0.023,0.521,-65.559]
AF-A0A2R6VGW8	Aerolysin	[-0.013 ,-0.033 ,0.999]	[0.306,0.747,-48.992]
AF-A0A7S8WKP5	Aerolysin	[0.002 ,0.014 ,1.000]	[0.293,-0.942,-45.465]
AF-F9T2S0	Aerolysin	[-0.025 ,0.048 ,0.999]	[0.632,-1.252,-51.382]
AF-A0A7U3PND2	Aerolysin	[0.004 ,0.009 ,1.000]	[-0.012,-0.084,-47.471]
AF-A0A7G7ET10	Aerolysin	[-0.004 ,0.160 ,0.987]	[0.430,-6.065,-30.312]
AF-A0A1S6HMP2	Aerolysin	[-0.017 ,-0.007 ,1.000]	[0.512,0.373,-46.938]
UniRef90-UPI00082C83F1	MspA	[-0.003 ,0.001 ,1.000]	[0.035,-0.050,93.379]
AF-A0A1X2A7L6	MspA	[-0.001 ,0.001 ,1.000]	[0.029,-0.044,102.790]
AF-A0A064CR56	MspA	[-0.006 ,-0.009 ,1.000]	[0.196,0.198,-52.065]
UniRef90-UPI00191ED330	MspA	[0.015 ,-0.020 ,1.000]	[0.897,-4.367,-64.193]
AF-A0A178M0H3	MspA	[0.012 ,-0.014 ,1.000]	[-0.306,0.351,89.611]
AF-A0A124ES04	MspA	[0.011 ,0.004 ,1.000]	[-0.295,-0.112,-45.343]
AF-A0A3S0S6L6	MspA	[0.006 ,-0.008 ,1.000]	[-0.093,-0.067,-63.738]
UniRef90-UPI0021F2A0D8	MspA	[0.011 ,-0.002 ,1.000]	[-0.432,0.082,-84.255]
AF-A0A1A2PLP7	MspA	[-0.000 ,-0.006 ,1.000]	[0.006,-0.054,91.038]
AF-A0A1Q8XV38	MspA	[-0.001 ,-0.001 ,1.000]	[-0.006,0.001,132.258]
UniRef90-UPI001AF20905	MspA	[0.001 ,0.002 ,1.000]	[0.006,0.032,-74.951]
UniRef90-A0A100W9V6	MspA	[0.001 ,0.015 ,1.000]	[0.087,-0.218,-57.282]
UniRef90-UPI002FE8E19F	MspA	[-0.006 ,0.006 ,1.000]	[0.162,-0.226,16.625]
UniRef90-UPI001E2F3777	MspA	[-0.013 ,-0.005 ,1.000]	[0.122,0.138,31.459]
UniRef90-A0A402BY49	MspA	[0.004 ,-0.004 ,1.000]	[-2.593,-0.252,90.039]
AF-A0A255DI85	MspA	[0.002 ,0.007 ,1.000]	[1.793,-5.669,17.948]
UniRef90-UPI00082B2556	MspA	[0.019 ,-0.029 ,0.999]	[-6.601,15.375,102.181]
UniRef90-UPI000A8E843D	MspA	[0.006 ,0.017 ,1.000]	[-0.179,-0.524,-279.867]
UniRef90-A0A6L7GNP0	MspA	[-0.012 ,-0.002 ,1.000]	[1.994,-15.602,91.480]
AF-A0A7I7ZRC3	MspA	[0.003 ,0.006 ,1.000]	[-0.129,-0.223,-45.146]
UniRef90-UPI001F366F04	MspA	[0.034 ,-0.039 ,0.999]	[-3.442,5.865,-48.046]
UniRef90-A0A1A0XRT1	MspA	[0.002 ,0.003 ,1.000]	[-0.012,-0.042,-53.279]
UniRef90-V5XFB2	MspA	[-0.003 ,0.005 ,1.000]	[-0.042,0.054,91.653]
UniRef90-UPI001FAA1309	MspA	[0.009 ,0.004 ,1.000]	[-0.303,-0.103,-63.825]
MGYP001080386418	MspA	[-0.008 ,0.011 ,1.000]	[0.253,-0.285,-48.282]
UniRef90-A0A231H935	MspA	[-0.005 ,0.001 ,1.000]	[0.055,-0.034,-66.403]
AF-A0A0D1K1L0	MspA	[-0.008 ,0.012 ,1.000]	[0.209,-0.397,-44.635]
UniRef90-A0A143QAR8	MspA	[-0.007 ,-0.009 ,1.000]	[0.125,0.147,-145.936]
AF-A0A498QQ45	MspA	[0.001 ,0.006 ,1.000]	[0.006,-0.139,-47.821]
UniRef90-UPI0024C02CE3	MspA	[-0.003 ,0.000 ,1.000]	[0.043,0.050,-59.090]
UniRef90-UPI0033F4B1D2	MspA	[0.007 ,0.015 ,1.000]	[-0.039,-0.284,-100.293]
UniRef90-UPI001F386A37	MspA	[0.004 ,0.010 ,1.000]	[-0.055,-0.182,121.815]
AF-A0A5N5VHP7	MspA	[0.005 ,-0.008 ,1.000]	[0.155,1.139,91.176]
UniRef90-UPI0008341640	MspA	[-0.008 ,0.008 ,1.000]	[1.258,-9.548,-82.908]
MGYP000666268666	MspA	[0.000 ,0.013 ,1.000]	[0.031,-0.303,-64.057]
UniRef90-UPI002455A507	MspA	[-0.007 ,-0.006 ,1.000]	[0.107,0.083,91.861]
AF-A0A1A3T4D7	MspA	[-0.004 ,-0.001 ,1.000]	[0.050,-0.005,135.109]
AF-A0A7I8BDY9	MspA	[-0.016 ,-0.003 ,1.000]	[0.234,-7.995,91.173]
AF-A0A7X6MSY7	MspA	[-0.002 ,0.001 ,1.000]	[0.047,-0.184,26.031]
UniRef90-A0A5C7WGN9	MspA	[-0.006 ,0.004 ,1.000]	[0.193,-0.139,-164.987]
AF-A0A7I7T121	MspA	[-0.002 ,0.006 ,1.000]	[0.046,-0.222,89.797]
AF-A0A391PC74	MspA	[-0.009 ,-0.008 ,1.000]	[0.223,0.281,-47.299]
MGYP002759341854	MspA	[-0.000 ,0.000 ,1.000]	[0.001,0.005,86.124]
AF-A0A1A2Q4S3	MspA	[-0.001 ,-0.002 ,1.000]	[0.001,0.049,108.285]
UniRef90-L7KMK1	MspA	[0.007 ,0.003 ,1.000]	[-0.145,-0.051,91.497]
AF-A0A7I7Q615	MspA	[-0.002 ,-0.001 ,1.000]	[0.214,-0.121,-51.158]
UniRef90-A0A1H7Y6K1	MspA	[0.014 ,0.022 ,1.000]	[-0.521,-0.434,110.011]
AF-A0A1A3T782	MspA	[-0.007 ,-0.003 ,1.000]	[0.097,-0.013,102.497]
UniRef90-UPI002E2693C1	MspA	[-0.010 ,0.004 ,1.000]	[0.276,-0.206,-69.113]
AF-A0A101ALZ2	MspA	[0.023 ,0.000 ,1.000]	[-0.696,0.097,-47.295]
UniRef90-UPI0025B76ED3	MspA	[-0.003 ,-0.007 ,1.000]	[0.145,0.237,-44.001]
AF-A0A7D6HYH4	MspA	[0.001 ,-0.003 ,1.000]	[-0.016,0.026,103.571]
MGYP002652349478	MspA	[-0.001 ,0.000 ,1.000]	[-0.005,0.007,-68.017]
AF-A0A5A7Y7U7	MspA	[-0.003 ,-0.007 ,1.000]	[0.063,0.133,-104.289]
UniRef90-A0A516NS20	MspA	[-0.001 ,0.002 ,1.000]	[0.018,-0.100,19.090]
AF-A0A178LXR5	MspA	[-0.012 ,0.020 ,1.000]	[0.309,-0.505,-44.613]
AF-A0A0N0KP55	MspA	[0.002 ,-0.006 ,1.000]	[-0.057,0.099,455.966]
UniRef90-UPI0002D7A84B	MspA	[0.001 ,-0.005 ,1.000]	[-0.441,8.283,88.172]
UniRef90-UPI0018902F7C	MspA	[0.015 ,0.001 ,1.000]	[-0.487,-0.050,-60.439]
UniRef90-UPI001C22D340	MspA	[-0.001 ,0.005 ,1.000]	[0.037,-0.102,97.484]
AF-A0A2M9FJ62	MspA	[0.007 ,-0.003 ,1.000]	[-0.280,0.033,90.839]
UniRef90-UPI0007A482AF	MspA	[0.002 ,0.014 ,1.000]	[-0.051,-0.378,-58.004]
UniRef90-UPI0013D6165F	MspA	[0.004 ,-0.007 ,1.000]	[0.058,0.079,-72.969]
AF-A0A378V023	MspA	[-0.004 ,0.005 ,1.000]	[-0.067,-0.062,-93.882]
AF-A0A6N4WA26	MspA	[0.007 ,0.005 ,1.000]	[-0.158,-0.197,16.480]
UniRef90-A0A370GI77	MspA	[-0.024 ,0.027 ,0.999]	[0.591,-0.576,-62.950]
AF-A0A522NJF6	MspA	[-0.001 ,-0.008 ,1.000]	[-0.038,0.243,24.160]
AF-A0A379BZX1	MspA	[0.002 ,0.008 ,1.000]	[-0.449,-1.174,-64.897]
UniRef90-UPI0008408F0C	MspA	[0.000 ,-0.003 ,1.000]	[0.007,0.091,-53.696]
UniRef90-UPI0007BB6F2A	MspA	[0.006 ,0.002 ,1.000]	[-0.212,-0.238,64.582]
UniRef90-UPI0006CF49DF	MspA	[0.005 ,-0.000 ,1.000]	[-0.112,-0.114,-66.617]
AF-A0A124EY00	MspA	[-0.007 ,-0.010 ,1.000]	[0.182,0.326,91.171]
AF-A0A1Z4EYP5	MspA	[-0.006 ,-0.001 ,1.000]	[0.061,-0.041,-49.923]
UniRef90-A0A7G8PP40	MspA	[-0.002 ,-0.004 ,1.000]	[0.216,0.199,105.386]
UniRef90-UPI0002F12133	MspA	[-0.014 ,-0.003 ,1.000]	[0.336,0.062,-66.730]
UniRef90-A0A5N0EGB5	MspA	[-0.001 ,0.004 ,1.000]	[0.027,-0.105,-54.860]
AF-A0A829PLV2	MspA	[0.006 ,0.001 ,1.000]	[-0.198,-0.124,-50.266]
UniRef90-UPI0021F3B599	MspA	[-0.015 ,0.013 ,1.000]	[0.237,-0.123,-51.365]
AF-A0A3P3ZU81	MspA	[-0.002 ,0.008 ,1.000]	[0.017,-0.208,91.669]
AF-A0A829HTV6	MspA	[-0.004 ,0.006 ,1.000]	[0.129,-0.277,103.431]
UniRef90-A0A932IXB0	MspA	[0.006 ,-0.004 ,1.000]	[0.185,-0.144,107.147]
AF-X8DSH6	MspA	[0.010 ,-0.003 ,1.000]	[-0.330,0.079,-50.385]
AF-A0A0N0KKR6	MspA	[0.009 ,0.002 ,1.000]	[-0.387,-0.128,154.392]
AF-A0A1E7Y5Z2	MspA	[-0.000 ,0.005 ,1.000]	[0.084,-0.126,95.345]
UniRef90-A0A370H9M5	MspA	[0.004 ,0.004 ,1.000]	[-0.070,0.027,-59.880]
AF-A0A1Z4ESV7	MspA	[0.008 ,0.004 ,1.000]	[-0.152,-0.112,80.101]
UniRef90-A0A317NRM0	MspA	[0.002 ,0.004 ,1.000]	[-0.076,0.001,-69.847]
UniRef90-UPI00340BAEF3	MspA	[0.000 ,-0.007 ,1.000]	[0.052,0.231,-64.039]
UniRef90-UPI003390A760	MspA	[0.000 ,0.001 ,1.000]	[0.000,0.010,-306.569]
UniRef90-UPI0028BE59A0	MspA	[0.001 ,0.006 ,1.000]	[-0.045,-0.062,-49.607]
UniRef90-A0A511MMG5	MspA	[-0.010 ,-0.002 ,1.000]	[0.223,-0.005,-85.342]
UniRef90-A0A5R8NZH5	MspA	[-0.001 ,0.006 ,1.000]	[0.048,-0.100,-71.817]
UniRef90-A0A164J742	MspA	[0.002 ,-0.007 ,1.000]	[-0.045,0.124,85.589]
AF-A0A1A3H7R3	MspA	[0.015 ,-0.015 ,1.000]	[-0.398,0.356,-45.733]
AF-A0A255DDM7	MspA	[0.010 ,0.003 ,1.000]	[-0.090,0.013,-60.030]
AF-A0A1S1L362	MspA	[0.002 ,0.004 ,1.000]	[0.006,-0.002,-137.162]
UniRef90-A0A7D6ZRM7	MspA	[0.005 ,0.009 ,1.000]	[-0.130,-0.130,97.882]
UniRef90-K0F7U3	MspA	[0.000 ,-0.002 ,1.000]	[0.003,-0.006,-54.713]
MGYP002398110809	MspA	[0.002 ,-0.004 ,1.000]	[-0.119,0.175,115.828]
AF-A0A1A0W1S0	MspA	[-0.001 ,0.003 ,1.000]	[-0.006,0.023,11.105]
AF-A0A101AIY4	MspA	[-0.007 ,-0.021 ,1.000]	[0.191,0.476,-47.142]
AF-A0A7I9ZTZ1	MspA	[0.010 ,0.004 ,1.000]	[-0.299,-0.050,104.358]
UniRef90-UPI001FF587F7	MspA	[-0.009 ,-0.000 ,1.000]	[0.093,-0.738,133.638]
UniRef90-A0A7D6VGI6	MspA	[-0.057 ,0.135 ,0.989]	[4.976,-17.116,95.312]
AF-A0A0J6W1S3	MspA	[-0.001 ,-0.005 ,1.000]	[0.001,0.071,-46.429]
AF-A0A260S7U4	MspA	[-0.010 ,0.017 ,1.000]	[-1.773,17.935,101.183]
AF-A0A4R8SP86	MspA	[0.005 ,0.001 ,1.000]	[-0.294,-0.138,94.936]
AF-A0A3S0UCV3	MspA	[0.006 ,0.013 ,1.000]	[-0.284,-0.278,-62.927]
UniRef90-UPI00082FD72E	MspA	[-0.003 ,0.006 ,1.000]	[0.097,-0.193,-47.080]
UniRef90-UPI001E4FADAB	MspA	[-0.001 ,-0.001 ,1.000]	[-0.008,-0.012,-179.167]
AF-A0A7I7RXG0	MspA	[0.004 ,0.000 ,1.000]	[-0.118,0.004,104.781]
AF-A0A2A7N1A8	MspA	[-0.015 ,-0.003 ,1.000]	[0.492,0.057,-45.926]
AF-A0A1A2CZR6	MspA	[0.003 ,0.004 ,1.000]	[-0.000,-0.118,162.765]
AF-A0A0U1DHK5	MspA	[0.004 ,0.001 ,1.000]	[-0.126,-0.066,105.142]
AF-A0A850PDL4	MspA	[-0.001 ,0.002 ,1.000]	[0.071,-0.044,105.951]
MGYP002652052199	MspA	[0.000 ,0.001 ,1.000]	[0.005,0.001,-51.615]
UniRef90-UPI002E0FB815	MspA	[-0.010 ,-0.002 ,1.000]	[0.605,-5.157,92.719]
AF-A0A1A2UXK5	MspA	[-0.004 ,0.004 ,1.000]	[0.140,-0.119,107.513]
UniRef90-UPI0007EAA0F5	MspA	[0.002 ,-0.002 ,1.000]	[-0.027,0.051,-64.024]
UniRef90-A0A846XU77	MspA	[-0.000 ,0.008 ,1.000]	[-0.007,-0.120,402.228]
AF-A0A1X1X0C9	MspA	[-0.006 ,0.010 ,1.000]	[0.146,-0.302,28.974]
UniRef90-UPI000318D719	MspA	[-0.001 ,-0.012 ,1.000]	[0.059,0.323,9.485]
AF-A0A0U1CX43	MspA	[-0.003 ,0.015 ,1.000]	[0.049,-0.345,90.796]
AF-A0A5C1R6Q8	MspA	[-0.003 ,-0.006 ,1.000]	[0.111,0.277,89.896]
AF-A0A379X4X9	MspA	[-0.002 ,0.020 ,1.000]	[-0.962,17.010,93.335]
AF-A0A100WVT3	MspA	[-0.007 ,-0.009 ,1.000]	[0.232,0.355,102.259]
AF-A0A1A3P8J2	MspA	[0.001 ,-0.002 ,1.000]	[0.037,-0.033,-49.708]
AF-A0A1A3QDF5	MspA	[-0.001 ,0.001 ,1.000]	[0.135,-0.068,-59.370]
UniRef90-UPI001E49BA9C	MspA	[-0.006 ,0.003 ,1.000]	[0.092,-0.091,-67.292]
AF-A0A5C1R154	MspA	[-0.003 ,-0.003 ,1.000]	[0.029,0.063,-59.278]
AF-A0A4Z0I2S1	MspA	[0.012 ,-0.005 ,1.000]	[-0.181,-6.225,-60.152]
AF-A1TF39	MspA	[-0.009 ,-0.009 ,1.000]	[0.218,0.022,108.112]
UniRef90-A0A7W9PEW3	MspA	[0.005 ,0.009 ,1.000]	[-0.103,-0.172,-70.733]
AF-A0A1Q4H3Q3	MspA	[-0.016 ,0.021 ,1.000]	[0.393,-0.559,103.950]
AF-A0A064C8X8	MspA	[0.009 ,-0.023 ,1.000]	[-0.256,0.712,88.383]
UniRef90-UPI0029C5FBE9	MspA	[0.002 ,-0.016 ,1.000]	[-0.067,0.156,106.471]
AF-A0A1E8Q4D9	MspA	[-0.010 ,0.004 ,1.000]	[0.144,0.111,-64.543]
UniRef90-UPI0005937416	MspA	[0.004 ,0.005 ,1.000]	[-1.143,-13.941,94.335]
AF-A0A7I7ZNI5	MspA	[-0.000 ,0.006 ,1.000]	[0.021,-0.231,90.584]
AF-A0A1A0MLN1	MspA	[0.012 ,0.008 ,1.000]	[-0.383,-0.156,91.849]
AF-A0A0E4GWR2	MspA	[0.006 ,0.007 ,1.000]	[-0.208,-0.092,-63.839]
MGYP002652526077	MspA	[0.011 ,0.003 ,1.000]	[-0.203,0.000,-54.509]
UniRef90-UPI002D987DFF	MspA	[0.005 ,0.014 ,1.000]	[-0.102,-0.313,104.391]
AF-X5L257	MspA	[-0.002 ,0.010 ,1.000]	[0.064,-0.377,-46.419]
UniRef90-A0A6P1I4S6	MspA	[-0.005 ,-0.005 ,1.000]	[0.085,0.106,119.030]
UniRef90-A0A2A3GG38	MspA	[-0.002 ,0.001 ,1.000]	[0.185,-0.104,68.849]
UniRef90-UPI0024548BB7	MspA	[0.005 ,0.007 ,1.000]	[-0.217,-0.144,104.163]
UniRef90-UPI0008A9A04A	MspA	[0.006 ,0.007 ,1.000]	[-0.148,-0.161,103.568]
UniRef90-A0A7X6RGA6	MspA	[-0.008 ,0.006 ,1.000]	[0.154,-0.085,-54.104]
UniRef90-A0A1P8YLK1	MspA	[0.011 ,0.003 ,1.000]	[-0.182,-0.030,-57.761]
UniRef90-UPI0020CC26E7	MspA	[0.001 ,0.008 ,1.000]	[-0.068,-0.081,-77.109]
UniRef90-A0A1G8AAI0	MspA	[0.000 ,-0.008 ,1.000]	[-0.026,0.280,-295.610]
UniRef90-A0A5A7SDW0	MspA	[0.004 ,0.003 ,1.000]	[-0.032,0.040,-48.861]
MGYP001549717573	MspA	[0.005 ,0.006 ,1.000]	[-0.113,0.171,-75.363]
AF-A0A7T6BDU4	MspA	[-0.006 ,-0.001 ,1.000]	[0.005,-0.066,-70.464]
AF-A0A6H0S705	MspA	[-0.001 ,-0.011 ,1.000]	[0.639,0.752,83.569]
UniRef90-UPI0021F3A42F	MspA	[0.004 ,-0.006 ,1.000]	[0.115,0.173,-127.006]
AF-A0A7Y4UZV7	MspA	[0.003 ,-0.005 ,1.000]	[-0.051,0.057,-62.152]
UniRef90-UPI0033E58804	MspA	[-0.004 ,0.001 ,1.000]	[0.065,-0.026,-59.378]
MGYP000728188295	MspA	[-0.019 ,-0.063 ,0.998]	[2.151,15.014,89.995]
UniRef90-A0A161WM41	MspA	[0.010 ,-0.002 ,1.000]	[-0.129,0.054,-55.515]
AF-A0A100ZPS3	MspA	[-0.005 ,-0.059 ,0.998]	[1.189,7.296,-55.251]
AF-A0A7I7N293	MspA	[-0.000 ,-0.000 ,1.000]	[0.007,-0.003,91.249]
AF-A0A848KEU0	MspA	[-0.005 ,-0.001 ,1.000]	[0.072,-0.003,7.443]
AF-A0A1X0CQY1	MspA	[-0.004 ,-0.003 ,1.000]	[0.150,0.088,101.964]
MGYP001315000743	MspA	[-0.002 ,0.013 ,1.000]	[1.316,-6.684,105.990]
AF-A0A0J6YMK0	MspA	[-0.007 ,0.007 ,1.000]	[1.330,0.257,88.192]
UniRef90-A0A124E2E0	MspA	[0.001 ,0.002 ,1.000]	[-0.057,-0.062,103.022]
AF-A0A4S5E6P4	MspA	[-0.010 ,-0.126 ,0.992]	[0.626,-18.110,86.008]
UniRef90-A0A965ESL5	MspA	[0.002 ,-0.005 ,1.000]	[-0.067,0.082,24.237]
AF-A0A8A6JMJ9	MspA	[-0.023 ,0.010 ,1.000]	[0.495,-0.203,-72.447]
UniRef90-UPI0007A3C153	MspA	[-0.005 ,0.043 ,0.999]	[1.252,-16.356,90.383]
MGYP000318313626	MspA	[0.000 ,0.001 ,1.000]	[-0.012,0.014,92.005]
AF-A0A117IG65	MspA	[-0.013 ,0.003 ,1.000]	[0.131,-0.020,107.368]
AF-A0A7I7XLU6	MspA	[0.014 ,-0.008 ,1.000]	[-0.352,0.153,93.358]
AF-A0A502E8I2	MspA	[0.004 ,0.008 ,1.000]	[-0.074,-0.191,111.259]
UniRef90-UPI0002EAB30E	MspA	[0.003 ,0.005 ,1.000]	[-0.096,-0.152,-66.308]
UniRef90-UPI002B4B6D27	MspA	[0.001 ,-0.006 ,1.000]	[-0.153,0.250,5.710]
MGYP002135390019	MspA	[-0.002 ,0.003 ,1.000]	[0.035,0.129,-57.325]
UniRef90-A0A960CBU1	MspA	[-0.001 ,-0.002 ,1.000]	[0.013,0.059,-68.541]
MGYP006265764431	MspA	[-0.001 ,0.003 ,1.000]	[0.054,-0.100,103.774]
AF-A0A6G9ZIE9	MspA	[-0.027 ,-0.047 ,0.999]	[-8.711,-14.056,96.873]
UniRef90-A0A7D6ZM18	MspA	[0.005 ,0.005 ,1.000]	[-0.182,-0.157,9.805]
UniRef90-UPI002FDE8195	MspA	[0.008 ,-0.008 ,1.000]	[-0.208,0.172,-48.491]
UniRef90-UPI0033B880AA	MspA	[-0.005 ,0.004 ,1.000]	[0.194,-0.076,-67.561]
AF-A0A0H5RXG2	MspA	[-0.010 ,0.011 ,1.000]	[0.308,-0.361,90.658]
AF-A0A4Y6IJL1	MspA	[-0.002 ,-0.007 ,1.000]	[-0.004,0.152,-61.470]
AF-A0A837TBB4	MspA	[-0.001 ,0.000 ,1.000]	[0.083,-0.003,-57.765]
AF-A0A0J6VD63	MspA	[0.013 ,-0.001 ,1.000]	[-0.345,0.024,89.880]
AF-A0A1N0HND3	MspA	[-0.008 ,0.003 ,1.000]	[0.257,-0.191,-54.994]
AF-A0A220YGE2	MspA	[0.001 ,0.004 ,1.000]	[-0.009,-0.033,-48.227]
MGYP000944509778	MspA	[-0.006 ,-0.009 ,1.000]	[0.171,0.292,-203.913]
AF-A0A1A2LNA7	MspA	[-0.009 ,-0.027 ,1.000]	[0.535,1.129,-45.871]
AF-A0A5B1BL57	MspA	[0.002 ,0.002 ,1.000]	[-0.101,-0.098,104.363]
AF-A0A5A7WZ63	MspA	[0.006 ,0.007 ,1.000]	[-0.020,-0.129,-61.717]
UniRef90-UPI001BDC931C	MspA	[0.004 ,0.008 ,1.000]	[-0.150,-0.204,90.525]
UniRef90-UPI0021F2EF95	MspA	[0.004 ,0.002 ,1.000]	[0.216,1.739,18.503]
AF-A0A0K0X4G6	MspA	[-0.012 ,0.002 ,1.000]	[0.338,-0.020,90.824]
AF-A0A7I9Z8A3	MspA	[-0.001 ,-0.000 ,1.000]	[-0.018,0.004,-57.842]
UniRef90-UPI0034042900	MspA	[-0.018 ,-0.006 ,1.000]	[0.053,-0.222,-61.051]
UniRef90-UPI0008339FD3	MspA	[-0.003 ,-0.003 ,1.000]	[0.025,0.127,-98.639]
AF-A0A0N7H7T4	MspA	[0.005 ,-0.003 ,1.000]	[-0.105,0.004,-342.504]
UniRef90-UPI002617837A	MspA	[0.013 ,0.003 ,1.000]	[-0.180,-0.045,98.676]
AF-A0A1S1L3K2	MspA	[0.000 ,-0.004 ,1.000]	[0.012,0.147,84.739]
UniRef90-UPI0033D3777F	MspA	[0.003 ,-0.004 ,1.000]	[-0.127,0.090,-60.259]
UniRef90-G7H3M1	MspA	[0.011 ,0.119 ,0.993]	[-0.815,-5.993,96.038]
UniRef90-A0A1J0VRV4	MspA	[0.009 ,0.002 ,1.000]	[-0.093,-0.028,-67.010]
MGYP001109195770	MspA	[-0.003 ,-0.002 ,1.000]	[0.084,0.090,-71.057]
UniRef90-A0A1G8RDV1	MspA	[0.014 ,-0.012 ,1.000]	[-4.807,-18.053,87.955]
AF-A0A0F5MT68	MspA	[0.002 ,-0.008 ,1.000]	[-0.062,0.253,-76.037]
MGYP000423260165	MspA	[0.002 ,0.001 ,1.000]	[0.054,0.058,-105.731]
UniRef90-A0A178M169	MspA	[0.003 ,-0.013 ,1.000]	[0.180,0.376,32.167]
AF-A0A7X6RXZ0	MspA	[-0.016 ,-0.001 ,1.000]	[0.420,0.036,90.830]
UniRef90-K6VZ81	MspA	[-0.001 ,-0.001 ,1.000]	[-0.006,-0.005,86.627]
UniRef90-UPI002E81DDB4	MspA	[0.007 ,0.006 ,1.000]	[-0.083,-0.043,92.583]
UniRef90-A0AAU3Q074	MspA	[-0.005 ,0.016 ,1.000]	[0.178,-0.582,-128.245]
AF-A0A5Q5CMB0	MspA	[0.006 ,0.012 ,1.000]	[-0.111,-0.388,30.500]
AF-A0A0Q2LUW4	MspA	[0.007 ,0.009 ,1.000]	[-0.287,-0.379,-60.115]
UniRef90-UPI001FE22EB5	MspA	[-0.001 ,0.002 ,1.000]	[0.052,-0.100,-88.620]
UniRef90-UPI0021BFB16D	MspA	[0.008 ,0.004 ,1.000]	[-0.145,-0.077,-114.922]
AF-A0A1A2DF42	MspA	[-0.002 ,0.004 ,1.000]	[-0.047,0.049,126.545]
UniRef90-A0A1A0IKJ9	MspA	[0.001 ,-0.004 ,1.000]	[-0.002,0.152,89.367]
AF-A0A853MXN5	MspA	[-0.000 ,0.003 ,1.000]	[-0.007,-0.022,-177.806]
UniRef90-A0A285LSY3	MspA	[-0.011 ,-0.036 ,0.999]	[-0.740,-3.125,-66.900]
UniRef90-UPI001FFC1704	MspA	[0.005 ,-0.006 ,1.000]	[-0.120,0.062,13.745]
UniRef90-A0AAU3KTX3	MspA	[0.003 ,0.002 ,1.000]	[0.154,0.035,9.465]
AF-A0A7I7XNN3	MspA	[-0.013 ,0.005 ,1.000]	[0.357,-0.040,-61.481]
AF-A0A7K1JU76	MspA	[0.001 ,-0.000 ,1.000]	[0.008,0.003,-50.032]
UniRef90-UPI001FDA2A44	MspA	[-0.010 ,0.000 ,1.000]	[0.248,-0.083,82.899]
AF-A0A117IME2	MspA	[0.002 ,-0.005 ,1.000]	[-0.122,0.138,111.144]
UniRef90-A0AAW6LQW5	MspA	[-0.019 ,-0.057 ,0.998]	[-4.080,-16.398,88.212]
UniRef90-UPI0003624C53	MspA	[-0.004 ,-0.012 ,1.000]	[0.159,0.335,-562.483]
AF-A0A7V8RV33	MspA	[0.012 ,-0.005 ,1.000]	[-0.385,0.148,-50.792]
UniRef90-UPI0024B81D9E	MspA	[-0.000 ,-0.004 ,1.000]	[-0.022,0.169,77.277]
UniRef90-A0A0E3XPA2	MspA	[0.004 ,0.003 ,1.000]	[-0.164,-0.076,67.853]
AF-A0A6N4VZH4	MspA	[-0.005 ,0.015 ,1.000]	[0.136,-0.380,-48.574]
AF-A0A3S4S1B1	MspA	[-0.006 ,-0.093 ,0.996]	[2.633,8.075,106.072]
UniRef90-A0A2S0KDP8	MspA	[0.006 ,-0.003 ,1.000]	[-0.142,0.012,-77.046]
AF-A0A7K1JP41	MspA	[0.003 ,0.000 ,1.000]	[-0.074,0.218,-104.687]
UniRef90-G7H1K5	MspA	[-0.003 ,0.001 ,1.000]	[-0.033,0.013,21.096]
AF-A0A1X0JN14	MspA	[-0.013 ,-0.015 ,1.000]	[0.290,0.421,-43.571]
AF-A0A1Q4UHY0	MspA	[-0.008 ,0.016 ,1.000]	[0.165,-0.437,90.293]
AF-A0A1S1LG11	MspA	[0.007 ,0.003 ,1.000]	[-0.173,-0.106,-50.407]
UniRef90-UPI00256F3890	MspA	[-0.001 ,0.000 ,1.000]	[-0.004,-0.001,102.184]
AF-A0A502DTA6	MspA	[-0.012 ,0.041 ,0.999]	[2.492,-11.237,-65.324]
UniRef90-A0A6I2G0L4	MspA	[-0.008 ,-0.002 ,1.000]	[-0.019,0.068,122.978]
UniRef90-A0A318JTE0	MspA	[0.005 ,0.005 ,1.000]	[-0.232,0.085,-60.870]
AF-A0A4Z0HMS4	MspA	[0.002 ,-0.004 ,1.000]	[-0.043,0.078,-54.952]
MGYP001350259533	MspA	[-0.001 ,-0.007 ,1.000]	[-0.021,0.164,102.692]
AF-A0A0D1LGR4	MspA	[-0.001 ,-0.003 ,1.000]	[0.132,-0.074,-95.790]
AF-A0A8B4E3C0	MspA	[-0.001 ,0.002 ,1.000]	[0.023,-0.066,-63.393]
AF-A0A6I3ZSH3	MspA	[-0.001 ,0.002 ,1.000]	[-0.044,-0.047,-44.529]
UniRef90-A0AAU3KLR5	MspA	[-0.003 ,-0.005 ,1.000]	[0.107,0.125,-32.181]
AF-A0A1B9RB99	MspA	[0.001 ,-0.003 ,1.000]	[0.011,0.070,230.344]
AF-A0A1Q4T7G6	MspA	[-0.016 ,0.000 ,1.000]	[0.539,-0.019,91.096]
UniRef90-UPI001FEA4371	MspA	[0.004 ,-0.002 ,1.000]	[-0.129,-0.031,102.839]
UniRef90-A0A0Q9AUL1	MspA	[-0.001 ,0.005 ,1.000]	[0.181,-0.145,-49.412]
UniRef90-A0A7X7JH87	MspA	[-0.003 ,0.001 ,1.000]	[0.203,-0.058,-78.255]
AF-X5L9Y8	MspA	[-0.002 ,-0.017 ,1.000]	[-0.075,0.311,-60.672]
AF-K0USG3	MspA	[0.006 ,0.003 ,1.000]	[-0.158,-0.107,-44.722]
UniRef90-UPI0024BF227C	MspA	[-0.089 ,0.118 ,0.989]	[11.316,-14.924,21.279]
UniRef90-A0A3A4KIH8	MspA	[-0.002 ,-0.001 ,1.000]	[0.052,0.012,145.694]
AF-A0A100Z9S8	MspA	[-0.002 ,0.001 ,1.000]	[0.069,0.005,-76.074]
MGYP000386180476	MspA	[-0.002 ,0.013 ,1.000]	[0.052,-0.445,-44.665]
AF-A0A1I2SYA7	MspA	[0.001 ,0.001 ,1.000]	[0.024,-0.034,111.784]
AF-V5X948	MspA	[-0.008 ,-0.003 ,1.000]	[0.211,0.083,97.173]
UniRef90-A0A7K1UX50	MspA	[0.007 ,0.024 ,1.000]	[1.402,9.554,85.762]
UniRef90-UPI0008403FAF	MspA	[0.000 ,-0.000 ,1.000]	[0.002,-0.005,-58.305]
UniRef90-UPI0020A4B6EB	MspA	[-0.002 ,0.001 ,1.000]	[-0.006,-0.002,-82.927]
AF-A0A7W9PLN9	MspA	[0.010 ,-0.016 ,1.000]	[-0.170,0.310,-71.148]
AF-A0A1U0SMF5	MspA	[0.001 ,0.000 ,1.000]	[-0.012,0.037,94.281]
UniRef90-UPI001F4C5041	MspA	[0.000 ,-0.002 ,1.000]	[-0.002,-0.015,82.137]
AF-Q73V91	MspA	[-0.010 ,-0.058 ,0.998]	[1.316,9.362,-55.144]
UniRef90-A0A260U702	MspA	[-0.001 ,0.002 ,1.000]	[-0.997,-1.193,5.386]
UniRef90-A0A386Z5R3	MspA	[0.023 ,0.015 ,1.000]	[-0.490,-0.315,-78.526]
AF-W9B4T9	MspA	[-0.005 ,-0.007 ,1.000]	[0.065,0.045,-228.855]
UniRef90-A0A9E2ZLK5	MspA	[-0.019 ,0.011 ,1.000]	[0.507,-0.283,87.902]
UniRef90-A0A9E2ZLI7	MspA	[0.010 ,-0.009 ,1.000]	[0.148,1.809,-52.168]
AF-A0A1S1L4G2	MspA	[-0.012 ,0.010 ,1.000]	[0.260,-0.244,-60.961]
UniRef90-UPI001C24A00F	MspA	[0.074 ,-0.108 ,0.991]	[7.992,-14.189,118.560]
UniRef90-UPI0016952B37	MspA	[-0.001 ,-0.001 ,1.000]	[0.011,-0.001,77.570]
AF-A0A0B8NFE3	MspA	[-0.009 ,0.005 ,1.000]	[-3.325,-18.330,88.589]
AF-A0A502EFB4	MspA	[-0.005 ,0.004 ,1.000]	[0.119,-0.144,-48.050]
UniRef90-UPI00224D300D	MspA	[0.010 ,0.011 ,1.000]	[-0.145,-0.151,98.705]
AF-A0A1Q4HMB0	MspA	[-0.004 ,0.000 ,1.000]	[-0.035,0.002,80.707]
UniRef90-UPI000A023142	MspA	[-0.000 ,0.010 ,1.000]	[-0.028,-0.358,-108.968]
UniRef90-UPI0024C0E0CF	MspA	[0.053 ,0.104 ,0.993]	[-10.342,-15.097,20.147]
AF-A0A1I2FS23	MspA	[-0.006 ,0.014 ,1.000]	[0.174,-0.236,97.315]
UniRef90-A0A4R6P1K7	MspA	[0.009 ,0.014 ,1.000]	[0.003,-2.495,-57.015]
UniRef90-UPI001FDED924	MspA	[-0.001 ,-0.003 ,1.000]	[-0.036,0.019,-85.629]
UniRef90-A0A076EI95	MspA	[-0.051 ,0.185 ,0.981]	[-15.983,-5.764,-44.787]
UniRef90-A0A243Q5G2	MspA	[-0.005 ,0.005 ,1.000]	[2.861,-15.344,91.219]
UniRef90-UPI0003151D45	MspA	[0.005 ,0.002 ,1.000]	[-0.098,-0.088,-65.286]
UniRef90-UPI0002F439F5	MspA	[-0.004 ,-0.040 ,0.999]	[-0.671,-2.979,-66.826]
AF-A0A1X0B399	MspA	[-0.012 ,0.025 ,1.000]	[0.177,-0.314,-156.578]
AF-A0A1A3T630	MspA	[0.005 ,0.007 ,1.000]	[-0.079,-0.132,107.832]
AF-A0A7G8PC37	MspA	[-0.004 ,0.014 ,1.000]	[0.126,-0.369,101.333]
AF-A0A386Z7K0	MspA	[0.001 ,0.011 ,1.000]	[-0.335,0.020,9.521]
UniRef90-UPI0004C2FF72	MspA	[-0.001 ,-0.011 ,1.000]	[0.031,0.194,-60.242]
AF-A0A4Y9N0D7	MspA	[-0.005 ,-0.006 ,1.000]	[0.159,0.172,-44.246]
AF-A0A1X0B2W9	MspA	[0.005 ,-0.010 ,1.000]	[-0.125,0.069,111.319]
AF-A0A4Z0HXM0	MspA	[0.001 ,-0.005 ,1.000]	[-0.025,0.236,-57.746]
AF-A0A3G8ZRI7	MspA	[0.001 ,-0.004 ,1.000]	[15.974,2.855,314.880]
AF-A0A1A3GXS8	MspA	[-0.011 ,-0.001 ,1.000]	[0.078,-0.068,-169.767]
UniRef90-UPI002360F523	MspA	[0.011 ,-0.004 ,1.000]	[-0.087,0.067,-63.462]
UniRef90-UPI001F263F06	MspA	[0.003 ,-0.000 ,1.000]	[-0.010,0.062,-315.630]
UniRef90-A0A3N4GYC2	MspA	[0.005 ,-0.004 ,1.000]	[-0.009,0.020,-88.670]
AF-A0A7I7WMN4	MspA	[0.005 ,0.004 ,1.000]	[-0.081,-0.180,93.169]
UniRef90-M3UQ98	MspA	[0.015 ,0.006 ,1.000]	[-0.189,-0.133,-56.870]
MGYP003611256344	MspA	[0.009 ,0.002 ,1.000]	[-0.159,-0.066,-61.745]
UniRef90-A0A260RK39	MspA	[-0.003 ,-0.004 ,1.000]	[0.114,-0.003,58.819]
UniRef90-A0A1N7DI92	MspA	[-0.001 ,-0.013 ,1.000]	[-0.006,0.152,-57.788]
UniRef90-UPI00082F1508	MspA	[0.096 ,0.326 ,0.941]	[-16.381,2.795,-28.413]
UniRef90-UPI0023B9A9AF	MspA	[-0.005 ,0.008 ,1.000]	[0.094,-0.152,-71.571]
AF-A0A1A2GAQ3	MspA	[-0.002 ,-0.001 ,1.000]	[-0.041,0.007,117.077]
UniRef90-UPI000C7EF287	MspA	[-0.007 ,-0.000 ,1.000]	[0.165,0.069,104.348]
UniRef90-A0A6L7GRH4	MspA	[0.010 ,0.000 ,1.000]	[-0.313,-0.136,-148.975]
UniRef90-UPI0020A2CFB1	MspA	[0.003 ,-0.005 ,1.000]	[0.060,0.074,-123.191]
UniRef90-UPI001FE41016	MspA	[-0.124 ,-0.041 ,0.991]	[-18.205,-8.875,-69.185]
AF-A0A6N4V3P9	MspA	[-0.021 ,0.012 ,1.000]	[0.239,-0.263,111.490]
UniRef90-A0A7K2HW13	MspA	[-0.011 ,-0.159 ,0.987]	[-0.133,5.464,-21.423]
AF-A0A5A7Y437	MspA	[-0.001 ,-0.024 ,1.000]	[0.037,0.745,89.122]
AF-A0A1A2JUU1	MspA	[0.008 ,-0.018 ,1.000]	[-0.166,0.362,107.460]
UniRef90-UPI002FDDA81B	MspA	[-0.017 ,-0.003 ,1.000]	[0.619,0.063,132.506]
AF-A0A7K1JPL9	MspA	[0.016 ,-0.088 ,0.996]	[-1.411,13.077,96.773]
AF-A0A1G6QQE3	MspA	[-0.008 ,-0.003 ,1.000]	[0.211,0.083,97.173]
AF-A0A1G6WV04	MspA	[-0.002 ,0.009 ,1.000]	[0.043,-0.201,108.775]
UniRef90-A0A1A2KQU4	MspA	[0.014 ,-0.004 ,1.000]	[-0.499,0.620,16.897]
MGYP001214895323	MspA	[0.001 ,-0.000 ,1.000]	[-0.001,-0.005,91.493]
UniRef90-UPI000BFED3D9	MspA	[-0.005 ,0.006 ,1.000]	[-0.007,0.061,319.916]
AF-I4BNU3	MspA	[0.010 ,-0.002 ,1.000]	[-0.278,-0.013,-48.146]
UniRef90-UPI000F0B23FE	MspA	[0.007 ,0.004 ,1.000]	[-0.015,0.146,-103.219]
UniRef90-UPI000A02361B	MspA	[-0.014 ,0.003 ,1.000]	[0.394,-0.005,-158.090]
UniRef90-UPI001A94DEE2	MspA	[0.004 ,-0.002 ,1.000]	[-0.233,0.020,106.291]
UniRef90-A0A098BHH6	MspA	[-0.002 ,0.000 ,1.000]	[-0.012,-0.001,-80.237]
UniRef90-UPI0012FB138D	MspA	[-0.008 ,0.004 ,1.000]	[0.174,-0.099,99.100]
AF-A0A1A3A1C4	MspA	[0.005 ,0.006 ,1.000]	[-0.053,-0.148,-60.885]
AF-X8DZ75	MspA	[0.000 ,0.001 ,1.000]	[-0.013,-0.056,80.056]
AF-A0A1S1MBD7	MspA	[0.004 ,-0.003 ,1.000]	[-0.010,0.174,-46.380]
MGYP000729909728	MspA	[-0.002 ,0.001 ,1.000]	[0.042,-0.019,-46.045]
UniRef90-A0A069JH15	MspA	[0.001 ,-0.001 ,1.000]	[-0.027,0.030,69.272]
AF-A0A0K0WZQ9	MspA	[0.000 ,0.000 ,1.000]	[0.004,0.002,91.559]
AF-A0A101AEJ3	MspA	[-0.008 ,0.000 ,1.000]	[2.017,-0.350,-40.756]
UniRef90-A0A7I9V781	MspA	[-0.006 ,-0.009 ,1.000]	[-0.081,0.075,-45.090]
UniRef90-A0AAJ2MET0	MspA	[0.000 ,-0.005 ,1.000]	[0.080,-0.041,84.908]
AF-G8RPY3	MspA	[0.001 ,-0.002 ,1.000]	[0.630,-1.987,-37.965]
AF-A0A5A7ZQR0	MspA	[0.001 ,-0.006 ,1.000]	[0.038,0.225,102.250]
UniRef90-UPI00257389C4	MspA	[0.001 ,0.019 ,1.000]	[0.017,-0.341,93.613]
UniRef90-A0AAP8WDR2	MspA	[-0.005 ,-0.004 ,1.000]	[0.187,0.052,-93.845]
UniRef90-A0A934NY64	MspA	[0.005 ,-0.007 ,1.000]	[-0.151,0.505,9.230]
UniRef90-A0A1X0UTN9	MspA	[0.017 ,0.004 ,1.000]	[-0.367,-0.154,-109.891]
UniRef90-UPI0029C75B91	MspA	[-0.006 ,0.008 ,1.000]	[-0.069,-0.199,-114.145]
UniRef90-UPI002473FA17	MspA	[0.007 ,-0.002 ,1.000]	[-0.133,-0.019,-63.304]
UniRef90-A0AAU3PQ81	MspA	[-0.000 ,-0.003 ,1.000]	[0.030,0.073,-54.882]
AF-A0A1T5X3M0	MspA	[-0.004 ,0.002 ,1.000]	[0.029,-0.079,104.221]
UniRef90-UPI00031F4496	MspA	[-0.009 ,-0.004 ,1.000]	[0.238,0.161,-56.220]
UniRef90-A0AAF1AE36	MspA	[-0.005 ,0.004 ,1.000]	[0.123,-0.108,104.832]
UniRef90-A0A100W1Y2	MspA	[0.008 ,-0.009 ,1.000]	[-0.052,0.143,-78.348]
MGYP001756614374	MspA	[0.003 ,0.003 ,1.000]	[-0.004,0.007,90.380]
UniRef90-UPI001D134ECA	MspA	[-0.001 ,-0.002 ,1.000]	[0.068,-0.079,-120.619]
UniRef90-A0AAE5AGS9	MspA	[0.001 ,0.001 ,1.000]	[0.031,0.067,104.649]
UniRef90-UPI000829A724	MspA	[0.003 ,-0.002 ,1.000]	[-0.166,0.058,9.102]
AF-A0A1A0QLQ9	MspA	[-0.002 ,0.001 ,1.000]	[0.072,-0.011,-65.019]
AF-L0J2K4	MspA	[0.006 ,-0.003 ,1.000]	[-0.200,0.129,-47.299]
AF-A0A1A3MFR2	MspA	[-0.005 ,0.002 ,1.000]	[0.044,-0.040,9.141]
AF-A0A837ZWT4	MspA	[-0.002 ,-0.001 ,1.000]	[-0.019,-0.007,84.126]
UniRef90-Q5YZF5	MspA	[-0.025 ,-0.019 ,1.000]	[0.519,0.396,25.620]
UniRef90-UPI001E457B03	MspA	[0.004 ,0.005 ,1.000]	[-0.063,-0.073,94.674]
AF-A0A318H997	MspA	[0.009 ,0.009 ,1.000]	[0.449,0.671,89.992]
AF-A0A0M2K896	MspA	[0.003 ,-0.014 ,1.000]	[-0.087,0.547,191.416]
UniRef90-C1AX13	MspA	[0.003 ,0.007 ,1.000]	[0.001,-0.081,-122.176]
AF-A0A1X0JDT9	MspA	[-0.001 ,0.001 ,1.000]	[-0.006,0.011,83.964]
UniRef90-A0A931HM37	MspA	[0.003 ,0.006 ,1.000]	[-0.071,-0.113,-172.771]
AF-A0A542NT49	MspA	[0.016 ,0.007 ,1.000]	[-2.000,-0.074,-45.599]
AF-A0A5C1RDI7	MspA	[-0.005 ,0.002 ,1.000]	[0.213,-0.139,84.744]
UniRef90-UPI002E2EE042	MspA	[0.000 ,-0.008 ,1.000]	[-0.016,0.122,91.128]
AF-A0A260RER0	MspA	[-0.007 ,0.001 ,1.000]	[0.179,0.065,-106.765]
AF-A0A0J6VCD0	MspA	[0.002 ,-0.002 ,1.000]	[0.014,0.026,108.804]
UniRef90-UPI0011150059	MspA	[-0.014 ,0.007 ,1.000]	[0.080,-0.121,-65.966]
UniRef90-A0A370IA56	MspA	[-0.011 ,-0.366 ,0.931]	[-0.211,-28.469,-59.134]
UniRef90-A0A1H5I1C3	MspA	[0.007 ,0.002 ,1.000]	[-0.188,-0.102,84.673]
MGYP001062521791	MspA	[-0.000 ,0.002 ,1.000]	[-0.022,-0.049,106.056]
UniRef90-UPI0020A41E11	MspA	[0.049 ,-0.095 ,0.994]	[-7.895,15.824,91.428]
UniRef90-UPI0025C553B2	MspA	[0.003 ,0.005 ,1.000]	[-0.094,-0.146,-227.521]
UniRef90-A0A4R8S0M3	MspA	[-0.007 ,-0.016 ,1.000]	[0.209,0.377,-53.621]
AF-A0A329KVA3	MspA	[0.001 ,-0.001 ,1.000]	[-0.552,-0.191,27.619]
UniRef90-UPI00339FC0CF	MspA	[0.004 ,0.003 ,1.000]	[-0.172,-0.152,-60.060]
UniRef90-A0A4R8SGK0	MspA	[-0.002 ,0.001 ,1.000]	[0.048,-0.178,67.078]
AF-A0A1A2PN17	MspA	[-0.005 ,-0.001 ,1.000]	[-0.058,-0.003,107.056]
UniRef90-A0A543F9H1	MspA	[0.005 ,0.000 ,1.000]	[-0.043,-0.051,94.064]
UniRef90-A0A4P7GYA2	MspA	[-0.001 ,-0.003 ,1.000]	[0.070,0.014,-66.218]
UniRef90-UPI00155A9D06	MspA	[0.009 ,-0.004 ,1.000]	[-0.224,0.125,88.479]
AF-A0A132SG24	MspA	[0.014 ,0.002 ,1.000]	[-0.415,-0.131,-46.992]
AF-A0A5R8PAE8	MspA	[0.007 ,0.008 ,1.000]	[-0.183,-0.164,-63.665]
AF-A0A370IAG3	MspA	[-0.006 ,-0.011 ,1.000]	[0.041,0.400,-106.894]
AF-A0A7G8PJV4	MspA	[0.001 ,0.008 ,1.000]	[-0.074,-0.122,102.388]
UniRef90-A0A960GVJ0	MspA	[-0.014 ,0.014 ,1.000]	[0.470,-0.461,90.874]
UniRef90-UPI002E241944	MspA	[-0.006 ,0.008 ,1.000]	[0.174,-0.214,-82.628]
MGYP002389562075	MspA	[-0.004 ,0.002 ,1.000]	[0.110,-0.123,133.454]
UniRef90-A0A2S8JGK8	MspA	[0.003 ,0.003 ,1.000]	[-0.049,-0.032,-33.671]
UniRef90-UPI001FE04744	MspA	[-0.001 ,-0.002 ,1.000]	[-0.004,-0.012,-136.846]
UniRef90-UPI000A051E95	MspA	[-0.000 ,0.022 ,1.000]	[-0.036,-0.649,-249.771]
UniRef90-UPI00266CC091	MspA	[-0.011 ,0.000 ,1.000]	[0.340,-0.008,305.087]
AF-A0A4R8S498	MspA	[-0.002 ,0.000 ,1.000]	[0.087,0.072,-60.110]
UniRef90-UPI00228492FE	MspA	[0.001 ,0.002 ,1.000]	[0.024,0.102,-83.345]
UniRef90-A0A9E3DI99	MspA	[-0.015 ,-0.003 ,1.000]	[0.407,0.010,27.951]
UniRef90-UPI0031F129C3	MspA	[-0.001 ,-0.010 ,1.000]	[-0.095,0.256,35.944]
UniRef90-UPI002952C2BA	MspA	[-0.008 ,-0.058 ,0.998]	[-0.598,-19.279,88.133]
AF-A0A4R8S6B4	MspA	[0.003 ,0.005 ,1.000]	[0.030,-0.048,-82.008]
AF-A0A5S9R6Q0	MspA	[-0.011 ,-0.003 ,1.000]	[0.388,0.180,105.899]
UniRef90-UPI0022B0FFD3	MspA	[-0.002 ,0.002 ,1.000]	[-0.009,-0.053,-93.298]
UniRef90-UPI0008334610	MspA	[0.003 ,-0.002 ,1.000]	[-0.027,0.035,-56.050]
AF-A0A100X739	MspA	[-0.019 ,-0.001 ,1.000]	[0.171,0.084,105.992]
UniRef90-A0A2X4WU81	MspA	[0.009 ,0.003 ,1.000]	[-0.417,-0.211,-171.038]
UniRef90-A0A849C6K0	MspA	[0.010 ,0.054 ,0.998]	[-0.167,5.189,-63.090]
UniRef90-UPI001F2B63E8	MspA	[0.009 ,-0.015 ,1.000]	[0.050,0.358,89.415]
UniRef90-A0A7I7XGH8	MspA	[0.002 ,-0.007 ,1.000]	[-0.140,-0.019,101.636]
AF-A0A806RLY2	MspA	[-0.002 ,0.005 ,1.000]	[2.945,-8.255,90.654]
UniRef90-UPI0031F06DEE	MspA	[-0.008 ,0.004 ,1.000]	[0.290,-0.138,-84.436]
UniRef90-A0A260RER5	MspA	[-0.007 ,0.014 ,1.000]	[0.250,-0.399,-63.743]
UniRef90-UPI001C304E1B	MspA	[0.001 ,-0.001 ,1.000]	[0.021,-0.046,-139.991]
UniRef90-UPI00352783C5	MspA	[-0.015 ,0.469 ,0.883]	[1.610,-48.734,29.433]
AF-A0A1Q4UI95	MspA	[-0.010 ,0.014 ,1.000]	[0.375,-0.388,90.817]
AF-A0A810PLQ9	MspA	[0.014 ,-0.008 ,1.000]	[-0.448,0.248,-46.991]
UniRef90-UPI0021F29908	MspA	[0.007 ,-0.003 ,1.000]	[-0.387,0.024,107.574]
MGYP002652349469	MspA	[-0.136 ,-0.014 ,0.991]	[-1.505,4.248,117.004]
AF-A0A829HUE7	MspA	[-0.005 ,-0.004 ,1.000]	[0.197,0.079,-49.277]
UniRef90-A0A438BHZ0	MspA	[0.006 ,-0.001 ,1.000]	[-0.316,-0.046,-96.169]
UniRef90-A0A848KQP6	MspA	[0.006 ,-0.027 ,1.000]	[-3.255,14.962,97.217]
MGYP002654694648	MspA	[-0.007 ,0.003 ,1.000]	[0.173,-0.072,-66.116]
AF-A0A7I7V1W0	MspA	[-0.005 ,0.009 ,1.000]	[0.160,-0.309,99.603]
UniRef90-UPI001FFEE454	MspA	[0.002 ,0.003 ,1.000]	[-0.120,-0.280,-88.753]
UniRef90-UPI00083614C2	MspA	[0.004 ,0.094 ,0.996]	[2.384,18.822,92.176]
AF-A0A0N1CK58	MspA	[-0.001 ,-0.008 ,1.000]	[-0.075,0.123,-64.172]
UniRef90-A0A0Q5QI66	MspA	[-0.000 ,-0.006 ,1.000]	[-0.022,0.084,139.356]
AF-A0A1X0H314	MspA	[-0.002 ,0.004 ,1.000]	[0.034,-0.127,106.798]
UniRef90-A0A6P1I0I5	MspA	[0.005 ,0.007 ,1.000]	[-0.031,-0.126,90.552]
UniRef90-UPI00188FF47C	MspA	[0.009 ,0.005 ,1.000]	[-0.288,-0.177,-106.334]
UniRef90-A0A438B5U5	MspA	[0.013 ,0.007 ,1.000]	[0.064,-0.177,113.903]
UniRef90-UPI0030B95763	MspA	[0.000 ,-0.010 ,1.000]	[-1.770,-8.906,-89.715]
AF-A0A1X0D6A1	MspA	[-0.007 ,-0.000 ,1.000]	[0.179,0.019,104.365]
MGYP001105372459	MspA	[-0.006 ,0.004 ,1.000]	[0.193,-0.139,-164.987]
AF-A0A1X0K907	MspA	[-0.001 ,0.003 ,1.000]	[0.059,-0.118,-49.004]
UniRef90-UPI0012FAD6CF	MspA	[-0.003 ,-0.015 ,1.000]	[0.114,0.451,115.437]
AF-A0A378TDE4	MspA	[-0.006 ,0.023 ,1.000]	[0.082,-0.296,-105.974]
AF-A0A1X1R5J4	MspA	[-0.002 ,0.003 ,1.000]	[-0.138,-0.349,82.752]
UniRef90-A0A2U1ZFJ2	MspA	[0.004 ,0.008 ,1.000]	[-0.165,-0.135,-43.008]
AF-A0A5S9R7H8	MspA	[-0.001 ,0.003 ,1.000]	[0.012,0.001,105.982]
UniRef90-UPI001EE3AC71	MspA	[-0.007 ,-0.007 ,1.000]	[0.176,0.156,11.847]
UniRef90-A0A318KB27	MspA	[0.004 ,-0.001 ,1.000]	[0.016,0.047,25.351]
AF-A0A366DWB4	MspA	[0.015 ,-0.012 ,1.000]	[-0.940,0.253,-64.056]
UniRef90-A0A842K666	MspA	[-0.002 ,0.006 ,1.000]	[0.043,-0.377,-94.735]
UniRef90-A0A932N3P9	MspA	[0.006 ,0.001 ,1.000]	[-0.094,-0.014,109.400]
AF-A0A7I7V1A5	MspA	[-0.014 ,-0.010 ,1.000]	[0.256,0.297,92.644]
AF-A4T790	MspA	[-0.004 ,-0.008 ,1.000]	[0.258,-0.092,104.065]
AF-A0A370D245	MspA	[0.010 ,-0.015 ,1.000]	[-0.189,0.270,129.692]
AF-A0A1X0GLW1	MspA	[0.004 ,-0.004 ,1.000]	[-1.093,0.207,96.213]
UniRef90-H0R3S9	MspA	[-0.003 ,0.003 ,1.000]	[-0.017,0.014,81.522]
AF-A0A1X1YU17	MspA	[-0.001 ,-0.003 ,1.000]	[0.056,0.100,106.314]
AF-A0A6N4VV74	MspA	[-0.002 ,0.001 ,1.000]	[0.018,-0.006,90.991]
AF-A0A7W8CBL1	MspA	[-0.003 ,-0.002 ,1.000]	[0.156,0.110,24.849]
UniRef90-UPI001C858E4C	MspA	[-0.008 ,-0.014 ,1.000]	[0.507,1.750,-46.321]
UniRef90-A0AA46WXE0	MspA	[0.003 ,0.005 ,1.000]	[-0.147,-0.169,-103.185]
UniRef90-UPI001FD95C33	MspA	[-0.001 ,-0.004 ,1.000]	[0.022,0.161,92.161]
AF-A0A1A0UPE7	MspA	[0.001 ,0.002 ,1.000]	[0.024,-0.035,90.679]
AF-A0A1V4QE43	MspA	[0.007 ,0.005 ,1.000]	[0.016,-0.008,-61.715]
UniRef90-UPI000594C8AC	MspA	[0.000 ,0.006 ,1.000]	[-0.010,-0.152,-109.297]
AF-A0A4Q7QWR4	MspA	[0.003 ,0.014 ,1.000]	[0.094,-0.244,-61.391]
AF-A0A1S1M0I2	MspA	[-0.008 ,-0.007 ,1.000]	[0.049,0.115,-61.119]
UniRef90-UPI0029532B40	MspA	[0.003 ,0.006 ,1.000]	[-0.051,-0.168,66.634]
AF-A0A1X2L208	MspA	[0.015 ,-0.008 ,1.000]	[-0.374,0.199,-58.120]
AF-A0A4Z0N6T3	MspA	[-0.002 ,0.007 ,1.000]	[-0.013,-0.173,94.312]
AF-A0A1A2SPS5	MspA	[-0.003 ,-0.001 ,1.000]	[-0.011,-0.006,107.732]
AF-A0A4Z0N7T7	MspA	[0.012 ,-0.003 ,1.000]	[-0.280,0.062,-48.732]
UniRef90-UPI0003127010	MspA	[0.001 ,0.009 ,1.000]	[0.289,-2.096,-54.114]
AF-A0A1A3NC20	MspA	[0.001 ,-0.000 ,1.000]	[-0.198,0.041,106.616]
AF-A0A4R1FWV1	MspA	[0.003 ,0.010 ,1.000]	[-0.037,-0.138,-207.102]
AF-D5PIJ5	MspA	[-0.004 ,-0.007 ,1.000]	[0.040,0.271,-48.258]
UniRef90-UPI002E150C41	MspA	[-0.006 ,0.004 ,1.000]	[0.191,-0.033,5.964]
AF-A0A1W9YZ37	MspA	[-0.002 ,-0.004 ,1.000]	[0.017,0.209,123.278]
UniRef90-A0A1Y0CF16	MspA	[0.010 ,-0.021 ,1.000]	[0.038,0.272,-57.067]
UniRef90-UPI0018939297	MspA	[-0.001 ,0.001 ,1.000]	[-0.004,0.003,114.387]
UniRef90-UPI001E4F6654	MspA	[0.002 ,0.002 ,1.000]	[-0.061,0.008,-73.734]
AF-A0A285DWE7	MspA	[0.003 ,0.013 ,1.000]	[-0.182,-0.244,-67.196]
UniRef90-R7Y810	MspA	[0.067 ,-0.164 ,0.984]	[-11.579,24.938,107.936]
UniRef90-F1YNM2	MspA	[0.011 ,-0.014 ,1.000]	[-0.285,0.234,23.884]
AF-A2V9I3	MspA	[0.005 ,-0.011 ,1.000]	[-0.128,0.340,101.824]
UniRef90-A0A6G9YRI1	MspA	[-0.005 ,-0.002 ,1.000]	[0.103,-0.032,-172.379]
UniRef90-UPI0034E1E3A5	MspA	[0.004 ,-0.006 ,1.000]	[-0.050,0.032,104.991]
AF-A0A375YSI0	MspA	[-0.016 ,0.009 ,1.000]	[0.637,-0.147,-78.997]
UniRef90-A0AAU3PWJ6	MspA	[-0.002 ,-0.007 ,1.000]	[0.114,0.142,-91.781]
UniRef90-UPI001FB2A2EA	MspA	[0.002 ,-0.003 ,1.000]	[-0.036,0.977,-7.936]
UniRef90-A0A1Z4ESY7	MspA	[-0.002 ,0.002 ,1.000]	[-0.007,-0.114,-79.964]
UniRef90-A0A4U0Q498	MspA	[-0.000 ,-0.057 ,0.998]	[2.010,0.373,-250.427]
MGYP000583678818	MspA	[-0.020 ,-0.052 ,0.998]	[1.105,-19.325,87.548]
AF-A0A4R8R9U3	MspA	[0.010 ,0.007 ,1.000]	[-0.186,-0.160,126.182]
AF-A0A329LV23	MspA	[0.019 ,0.002 ,1.000]	[-0.543,0.057,92.699]
MGYP001296130685	MspA	[0.004 ,0.007 ,1.000]	[-0.157,-0.172,91.146]
AF-A0A1S1M5M9	MspA	[-0.005 ,0.000 ,1.000]	[0.119,-0.049,-61.692]
AF-A0A6I3ZFV0	MspA	[-0.005 ,0.000 ,1.000]	[0.042,0.017,-93.248]
AF-A0A1A0U4J3	MspA	[0.001 ,0.000 ,1.000]	[0.003,0.003,-50.837]
AF-A0A4R8SD95	MspA	[-0.007 ,0.003 ,1.000]	[0.058,-0.001,-134.846]
UniRef90-UPI002CDA89B2	MspA	[0.007 ,-0.004 ,1.000]	[-0.195,0.065,93.371]
AF-A0A0J8TX20	MspA	[0.006 ,-0.001 ,1.000]	[0.086,0.073,-198.823]
UniRef90-UPI0003FBDB05	MspA	[-0.006 ,0.005 ,1.000]	[0.649,0.634,-86.147]
MGYP001123445109	MspA	[-0.001 ,-0.001 ,1.000]	[-0.022,-0.021,77.562]
MGYP006265764447	MspA	[-0.005 ,0.008 ,1.000]	[0.020,-0.039,23.739]
AF-A0A2U9PIL4	MspA	[-0.016 ,-0.005 ,1.000]	[0.393,0.205,90.952]
AF-A0A7I7N774	MspA	[0.006 ,-0.020 ,1.000]	[-0.108,0.053,110.667]
AF-A0A5A7YLC6	MspA	[0.009 ,-0.021 ,1.000]	[-0.182,0.444,30.008]
AF-A0A1E7YEG6	MspA	[-0.002 ,0.004 ,1.000]	[0.134,-0.151,-64.108]
AF-A0A1R0VG37	MspA	[0.004 ,0.000 ,1.000]	[-0.054,0.011,118.349]
UniRef90-L7L9R4	MspA	[-0.000 ,0.007 ,1.000]	[0.003,-0.104,22.419]
AF-I4BFT3	MspA	[-0.003 ,-0.013 ,1.000]	[0.216,0.344,115.948]
UniRef90-UPI00265945BE	MspA	[-0.001 ,0.001 ,1.000]	[0.289,-0.019,-108.608]
AF-A0A6N4VTU4	MspA	[-0.004 ,-0.002 ,1.000]	[0.153,0.089,-47.042]
UniRef90-UPI001A93AD09	MspA	[0.003 ,0.005 ,1.000]	[-0.003,-0.024,101.880]
AF-A0A3P4A1G9	MspA	[-0.010 ,-0.006 ,1.000]	[0.401,0.179,-47.226]
UniRef90-UPI0027DB7C8D	MspA	[-0.003 ,-0.002 ,1.000]	[0.030,-0.094,156.808]
UniRef90-UPI001896159A	MspA	[0.000 ,-0.005 ,1.000]	[-0.012,0.110,-69.403]
MGYP003553918949	MspA	[-0.007 ,-0.016 ,1.000]	[0.311,0.770,173.009]
UniRef90-UPI0033D7663D	MspA	[0.009 ,-0.006 ,1.000]	[-0.134,0.089,30.091]
AF-A0A7Y4USZ5	MspA	[0.002 ,0.005 ,1.000]	[-0.022,-0.025,-61.495]
AF-A0A370CZZ3	MspA	[-0.007 ,0.017 ,1.000]	[0.192,-0.404,-46.268]
AF-A0A5N5VHM9	MspA	[0.015 ,-0.001 ,1.000]	[-0.005,-0.021,111.931]
UniRef90-A0A1G6PIG4	MspA	[-0.088 ,0.000 ,0.996]	[0.265,-1.113,-20.026]
UniRef90-UPI002FE93E54	MspA	[0.031 ,0.461 ,0.887]	[-3.078,-48.407,32.310]
AF-A0A1Q9WEN2	MspA	[0.010 ,0.018 ,1.000]	[-0.212,-0.369,87.100]
UniRef90-A0AA51LTA9	MspA	[-0.003 ,0.001 ,1.000]	[0.073,-0.020,-102.009]
UniRef90-UPI0027E0D027	MspA	[0.001 ,0.002 ,1.000]	[0.002,0.028,112.082]
AF-A0A4R6HLG1	MspA	[0.010 ,0.001 ,1.000]	[-0.311,-0.068,-48.181]
UniRef90-UPI0011113A3F	MspA	[0.001 ,0.001 ,1.000]	[0.008,-0.005,66.884]
AF-A0A1N5FC04	MspA	[-0.004 ,-0.018 ,1.000]	[0.133,0.609,-50.230]
UniRef90-A0A0Q6JMX6	MspA	[0.001 ,0.001 ,1.000]	[-0.007,-0.042,-135.209]
UniRef90-C1AX15	MspA	[0.006 ,0.002 ,1.000]	[-0.077,0.037,183.444]
AF-A0A7X6MSM6	MspA	[0.005 ,-0.009 ,1.000]	[-0.196,0.308,91.079]
UniRef90-UPI0005E5F61F	MspA	[-0.001 ,0.018 ,1.000]	[-0.006,-0.399,213.464]
AF-A0A7K1JKH6	MspA	[-0.000 ,0.002 ,1.000]	[-0.034,0.098,-48.990]
AF-A0A1X0GKZ5	MspA	[-0.000 ,-0.007 ,1.000]	[0.062,0.191,-47.305]
AF-A0A1X2EV37	MspA	[-0.010 ,0.006 ,1.000]	[0.263,-0.171,91.059]
UniRef90-A0A285L249	MspA	[-0.006 ,-0.005 ,1.000]	[0.101,0.121,83.321]
AF-L7V602	MspA	[-0.003 ,0.003 ,1.000]	[0.097,-0.068,-59.815]
UniRef90-UPI001E288134	MspA	[-0.007 ,-0.010 ,1.000]	[0.401,16.732,91.837]
UniRef90-L8DNL5	MspA	[-0.001 ,0.001 ,1.000]	[-0.003,0.023,-73.693]
UniRef90-A0A291RLV9	MspA	[0.026 ,-0.026 ,0.999]	[8.267,-18.970,87.469]
AF-A0A4R8SMK1	MspA	[-0.004 ,-0.001 ,1.000]	[-0.057,-0.026,79.394]
UniRef90-A0A932IN92	MspA	[-0.006 ,0.002 ,1.000]	[0.068,-0.116,-39.613]
MGYP001610546399	MspA	[-0.015 ,0.013 ,1.000]	[0.373,-0.246,100.053]
AF-A0A7X5ZE35	MspA	[0.001 ,-0.008 ,1.000]	[-0.045,0.163,101.877]
AF-K0USD8	MspA	[0.002 ,0.002 ,1.000]	[-0.014,-0.069,91.026]
AF-A0A1S1LQ77	MspA	[-0.002 ,-0.009 ,1.000]	[0.084,0.218,105.779]
UniRef90-A0A5N0EEL4	MspA	[0.002 ,-0.002 ,1.000]	[-0.034,0.014,91.012]
AF-A0A1A0VZB6	MspA	[-0.004 ,0.010 ,1.000]	[0.076,-0.222,-87.911]
UniRef90-UPI002473C5F1	MspA	[0.003 ,-0.004 ,1.000]	[-0.036,0.057,91.424]
UniRef90-M2ZEV3	MspA	[-0.004 ,0.001 ,1.000]	[-0.317,31.654,-62.499]
AF-A0A0G3IV39	MspA	[0.013 ,-0.006 ,1.000]	[-0.283,0.185,-48.371]
UniRef90-UPI001AE972FE	MspA	[-0.009 ,-0.002 ,1.000]	[0.221,0.086,8.241]
AF-A0A1A3MRP2	MspA	[0.001 ,-0.004 ,1.000]	[0.068,0.155,-72.874]
UniRef90-A0A9X4REH5	MspA	[0.004 ,-0.006 ,1.000]	[0.237,0.814,100.588]
AF-A0A1Z4EF81	MspA	[0.005 ,-0.002 ,1.000]	[-0.202,0.021,118.978]
UniRef90-UPI0018A40454	MspA	[-0.005 ,0.006 ,1.000]	[0.193,-0.210,-83.830]
UniRef90-UPI00227220C2	MspA	[0.000 ,0.005 ,1.000]	[-0.040,-0.138,88.935]
AF-A0A255DIS2	MspA	[0.001 ,0.003 ,1.000]	[-0.056,-0.084,89.809]
AF-A0A2S9FM73	MspA	[0.009 ,-0.004 ,1.000]	[-0.354,0.218,436.255]
AF-A0A7I7N4F8	MspA	[-0.002 ,0.004 ,1.000]	[0.056,-0.070,101.004]
UniRef90-UPI001C9A88B2	MspA	[-0.000 ,0.002 ,1.000]	[-0.003,0.023,1.451]
AF-A0A393Y8R1	MspA	[0.007 ,0.004 ,1.000]	[-0.097,-0.090,91.115]
UniRef90-UPI00146E55A8	MspA	[0.005 ,0.011 ,1.000]	[-0.197,-0.463,-78.581]
AF-A0A1A3M747	MspA	[-0.011 ,-0.003 ,1.000]	[-0.028,-0.028,111.147]
MGYP000729975588	MspA	[-0.003 ,0.012 ,1.000]	[0.059,-0.057,110.588]
AF-A0A5C7M3B3	MspA	[0.011 ,-0.011 ,1.000]	[-0.057,0.035,-126.000]
UniRef90-A0A1P8YCR3	MspA	[0.013 ,0.001 ,1.000]	[0.016,-0.015,332.970]
AF-A0A5A7XYQ8	MspA	[-0.004 ,0.006 ,1.000]	[0.116,-0.026,-71.109]
UniRef90-UPI0008353A31	MspA	[0.013 ,-0.004 ,1.000]	[-0.296,0.220,79.888]
MGYP000045848270	MspA	[-0.004 ,-0.016 ,1.000]	[0.076,0.406,-47.902]
AF-A0A100VZD8	MspA	[-0.007 ,0.004 ,1.000]	[0.219,-0.101,149.226]
MGYP000879972884	MspA	[0.007 ,-0.002 ,1.000]	[-0.155,0.002,107.119]
UniRef90-UPI0007A4F128	MspA	[0.005 ,0.001 ,1.000]	[-0.028,0.061,84.704]
AF-A0A1A3MCC0	MspA	[-0.005 ,-0.005 ,1.000]	[0.075,0.139,-63.043]
AF-A0A1S1LF37	MspA	[-0.016 ,0.010 ,1.000]	[0.481,-0.302,-49.721]
AF-A0A1S1LN56	MspA	[0.005 ,0.003 ,1.000]	[-0.121,0.150,-73.149]
AF-A0A6L7GTX9	MspA	[0.004 ,-0.001 ,1.000]	[0.028,-0.002,-48.885]
AF-A0A0H5RWR2	MspA	[-0.004 ,-0.003 ,1.000]	[0.192,0.092,-46.382]
AF-A0A839QCK0	MspA	[0.007 ,-0.006 ,1.000]	[-0.149,0.133,-44.641]
UniRef90-UPI001FF26DF8	MspA	[-0.002 ,-0.038 ,0.999]	[-0.441,6.835,-66.021]
UniRef90-A0AA97CUE1	MspA	[0.011 ,0.008 ,1.000]	[-0.085,-0.236,-79.401]
UniRef90-A0A7K0D3W3	MspA	[-0.008 ,-0.013 ,1.000]	[0.164,0.275,92.401]
AF-A0A1W9YXN2	MspA	[-0.006 ,0.015 ,1.000]	[-1.772,1.739,82.568]
UniRef90-UPI001F1E714F	MspA	[-0.010 ,-0.006 ,1.000]	[0.175,0.018,-114.001]
MGYP002715806009	MspA	[0.003 ,-0.002 ,1.000]	[-0.131,0.060,36.467]
AF-G8RLP6	MspA	[0.002 ,0.000 ,1.000]	[0.023,0.001,118.841]
UniRef90-A0AAW4XKG1	MspA	[-0.004 ,-0.003 ,1.000]	[0.003,-0.138,-108.216]
AF-A0A1Y5NX97	MspA	[-0.010 ,0.015 ,1.000]	[0.268,-0.371,142.164]
AF-A0A7I8AXA8	MspA	[-0.007 ,-0.033 ,0.999]	[-0.339,-17.550,89.809]
UniRef90-A0A117I8S6	MspA	[-0.001 ,-0.000 ,1.000]	[0.169,0.164,590.619]
MGYP001309624524	MspA	[0.005 ,0.003 ,1.000]	[0.123,-0.007,90.399]
AF-A0A0H5RHD5	MspA	[-0.002 ,-0.005 ,1.000]	[0.079,0.127,-58.721]
UniRef90-UPI000BFEF4EC	MspA	[0.003 ,0.000 ,1.000]	[-0.040,-0.020,-45.506]
AF-A0A1S1LCD3	MspA	[-0.006 ,-0.006 ,1.000]	[0.143,0.029,-43.879]
AF-A0A1P8XJJ9	MspA	[-0.001 ,-0.012 ,1.000]	[0.817,2.702,-51.234]
MGYP002654216470	MspA	[-0.000 ,0.007 ,1.000]	[0.032,-0.184,253.799]
AF-A0A1A2UXX1	MspA	[0.006 ,-0.006 ,1.000]	[-0.191,0.173,-349.813]
UniRef90-A0A1G6U7R3	MspA	[0.001 ,-0.000 ,1.000]	[-0.002,0.001,70.616]
AF-A0A1X2F209	MspA	[0.008 ,-0.009 ,1.000]	[-0.064,0.178,91.731]
AF-A0A0Q9JZI6	MspA	[-0.000 ,0.002 ,1.000]	[0.002,0.015,107.035]
UniRef90-A0AA51QQK9	MspA	[0.001 ,0.000 ,1.000]	[-0.042,0.060,-93.626]
AF-A0A7I7XLR8	MspA	[0.011 ,-0.007 ,1.000]	[-0.286,0.299,-48.358]
AF-A0A1X0BS40	MspA	[0.020 ,0.005 ,1.000]	[-0.494,0.016,103.007]
MGYP000990242547	MspA	[0.005 ,-0.001 ,1.000]	[-0.171,0.119,-47.105]
MGYP000300624099	MspA	[-0.001 ,-0.003 ,1.000]	[0.101,0.151,-47.097]
AF-A0A164HB37	MspA	[0.034 ,0.031 ,0.999]	[9.391,16.054,88.076]
UniRef90-A0A317NGR4	MspA	[-0.003 ,0.007 ,1.000]	[0.021,-0.140,90.049]
UniRef90-A0A255D6W8	MspA	[0.002 ,0.006 ,1.000]	[0.045,-0.139,-79.355]
AF-A0A5C7MMQ3	MspA	[-0.001 ,0.010 ,1.000]	[-0.053,-0.235,-46.194]
MGYP001095872538	MspA	[-0.002 ,0.001 ,1.000]	[0.068,0.072,101.189]
MGYP003610044786	MspA	[0.000 ,0.000 ,1.000]	[-0.010,-0.004,-46.606]
AF-A0A5C7YFU1	MspA	[0.009 ,0.029 ,1.000]	[2.264,9.517,-65.116]
UniRef90-A0A3M2L262	MspA	[0.001 ,-0.000 ,1.000]	[-0.001,0.000,-70.926]
UniRef90-UPI0024563CFD	MspA	[-0.002 ,0.002 ,1.000]	[-0.006,0.010,-62.298]
UniRef90-UPI0009A7178A	MspA	[-0.001 ,-0.003 ,1.000]	[0.033,0.101,-117.386]
UniRef90-UPI001E60FF9C	MspA	[-0.006 ,-0.007 ,1.000]	[-0.674,0.119,6.462]
UniRef90-UPI001F4C3519	MspA	[0.011 ,0.018 ,1.000]	[0.714,-0.331,198.297]
UniRef90-UPI001963B8B4	MspA	[-0.005 ,-0.020 ,1.000]	[0.081,0.306,-58.081]
UniRef90-UPI002BA362A1	MspA	[-0.003 ,-0.005 ,1.000]	[0.053,0.046,110.132]
AF-A0A0B2Y775	MspA	[-0.000 ,-0.001 ,1.000]	[-0.006,-0.005,91.252]
UniRef90-UPI0025E002F6	MspA	[0.002 ,0.002 ,1.000]	[-0.039,-0.058,-66.393]
UniRef90-UPI001F336F05	MspA	[-0.003 ,-0.001 ,1.000]	[0.018,0.049,-77.324]
UniRef90-A0A097SQ60	MspA	[0.002 ,0.003 ,1.000]	[-0.001,-0.040,62.217]
UniRef90-A0AAW5SM18	MspA	[-0.014 ,0.004 ,1.000]	[0.292,-0.142,91.440]
UniRef90-A0A285L7V4	MspA	[0.002 ,-0.005 ,1.000]	[-0.011,0.148,94.072]
UniRef90-UPI0004276A54	MspA	[0.013 ,0.002 ,1.000]	[-0.249,0.026,-96.608]
AF-A0A1N3NQG1	MspA	[0.012 ,0.004 ,1.000]	[-0.442,0.010,83.718]
UniRef90-A0AAJ1W1I4	MspA	[-0.001 ,0.000 ,1.000]	[-0.040,-0.003,-49.197]
UniRef90-UPI0018961B23	MspA	[0.005 ,-0.006 ,1.000]	[-6.397,-14.723,92.743]
UniRef90-UPI00068ED82D	MspA	[0.001 ,-0.000 ,1.000]	[0.007,-0.006,-127.333]
AF-A0A7I7NWT1	MspA	[-0.002 ,-0.005 ,1.000]	[0.018,0.120,-49.694]
UniRef90-UPI0027DD53AD	MspA	[0.000 ,0.002 ,1.000]	[0.020,-0.054,-74.572]
AF-A0A810KS19	MspA	[-0.002 ,0.006 ,1.000]	[-0.121,4.454,95.594]
AF-D5P353	MspA	[-0.002 ,0.014 ,1.000]	[0.136,-0.592,27.740]
AF-A0A4R8S4X7	MspA	[-0.023 ,-0.055 ,0.998]	[2.261,7.374,-55.543]
UniRef90-UPI0023603C5B	MspA	[0.001 ,0.000 ,1.000]	[0.002,0.001,100.054]
AF-A0A0R3EW80	MspA	[0.003 ,-0.011 ,1.000]	[-0.095,0.297,84.394]
UniRef90-UPI001FF5D878	MspA	[0.000 ,0.001 ,1.000]	[-0.017,0.001,78.810]
UniRef90-A0AAU3PVW0	MspA	[-0.002 ,0.009 ,1.000]	[-0.062,-0.293,-65.561]
AF-A0A7I7R0T7	MspA	[-0.005 ,-0.002 ,1.000]	[0.166,0.063,90.910]
UniRef90-A0A511MEM0	MspA	[0.003 ,0.008 ,1.000]	[15.553,-10.193,17.568]
AF-A0A3D0NLI3	MspA	[0.007 ,-0.135 ,0.991]	[0.938,-17.280,87.990]
AF-A0A1X0GMH2	MspA	[-0.001 ,0.016 ,1.000]	[0.062,-0.369,-44.207]
UniRef90-UPI000490D608	MspA	[0.004 ,-0.009 ,1.000]	[-0.049,0.158,-162.625]
AF-A0A1S1LZ54	MspA	[-0.005 ,-0.010 ,1.000]	[0.167,0.283,-51.474]
AF-A1TH83	MspA	[-0.004 ,-0.003 ,1.000]	[0.117,-0.053,-47.448]
AF-A0A378SF01	MspA	[-0.001 ,-0.004 ,1.000]	[-0.058,0.347,-163.536]
AF-A0A498PY29	MspA	[-0.006 ,0.003 ,1.000]	[0.184,-0.140,-48.661]
UniRef90-UPI0031E13AAD	MspA	[0.004 ,0.003 ,1.000]	[-0.029,-0.108,-56.454]
AF-A0A7I7QZ19	MspA	[0.001 ,-0.007 ,1.000]	[0.019,-0.051,101.555]
AF-A0A100WKU0	MspA	[0.003 ,-0.005 ,1.000]	[-0.051,0.057,-62.152]
UniRef90-A0A0N9N887	MspA	[-0.010 ,0.003 ,1.000]	[-2.173,-28.163,-56.481]
AF-A0A117JKC6	MspA	[0.003 ,0.006 ,1.000]	[-0.115,-0.109,101.620]
UniRef90-A0A7I7SUL7	MspA	[-0.002 ,0.015 ,1.000]	[0.061,-0.296,-66.176]
UniRef90-K6W2V1	MspA	[-0.023 ,0.009 ,1.000]	[0.497,-0.221,-71.718]
AF-A0A1A3D1R5	MspA	[-0.001 ,0.003 ,1.000]	[0.071,-0.120,-89.789]
UniRef90-R7WQP0	MspA	[-0.002 ,-0.002 ,1.000]	[0.045,0.111,279.947]
UniRef90-UPI00352EDB23	MspA	[0.000 ,-0.001 ,1.000]	[-0.003,0.031,107.537]
UniRef90-A0A3G8JQQ1	MspA	[0.001 ,0.002 ,1.000]	[0.013,0.009,-58.833]
UniRef90-A0A1J0VYY3	MspA	[-0.006 ,0.001 ,1.000]	[0.199,0.026,-57.572]
AF-A0A375YS87	MspA	[0.003 ,-0.004 ,1.000]	[-0.058,0.067,-58.891]
UniRef90-UPI002E239548	MspA	[0.007 ,0.001 ,1.000]	[-0.074,0.034,-75.917]
MGYP002651301816	MspA	[0.009 ,-0.007 ,1.000]	[-0.163,0.214,91.014]
AF-A0A5R8NMR9	MspA	[0.002 ,-0.005 ,1.000]	[-0.397,0.949,-117.865]
UniRef90-UPI000FDEB9BE	MspA	[-0.006 ,-0.001 ,1.000]	[0.121,-0.007,-58.428]
AF-E5XNQ9	MspA	[-0.002 ,-0.000 ,1.000]	[0.066,0.144,-66.508]
AF-A0A7V8RXF3	MspA	[0.005 ,0.000 ,1.000]	[-0.151,0.055,-49.976]
AF-A0A449GF65	MspA	[-0.007 ,0.004 ,1.000]	[0.079,-0.152,-139.546]
AF-A0A6N4VUK4	MspA	[0.006 ,-0.008 ,1.000]	[-0.345,0.293,-58.801]
UniRef90-UPI00204411C9	MspA	[0.009 ,0.003 ,1.000]	[-0.110,-0.077,85.363]
UniRef90-A0A848KZ07	MspA	[-0.012 ,-0.013 ,1.000]	[0.171,0.161,-47.391]
UniRef90-UPI001EFB1176	MspA	[0.004 ,0.002 ,1.000]	[-0.035,0.031,108.225]
UniRef90-UPI0035A9A7CF	MspA	[0.003 ,-0.005 ,1.000]	[-0.232,0.158,-48.660]
UniRef90-A0A961E1Q5	MspA	[-0.008 ,0.007 ,1.000]	[0.182,-0.232,-46.031]
UniRef90-UPI0019CFCF12	MspA	[0.012 ,0.005 ,1.000]	[-0.265,-0.137,104.943]
UniRef90-A0A916T439	MspA	[0.015 ,-0.139 ,0.990]	[-0.944,3.835,-56.985]
UniRef90-UPI0030D0C29F	MspA	[-0.010 ,-0.003 ,1.000]	[-0.014,0.073,-56.026]
UniRef90-UPI00192CAF14	MspA	[-0.002 ,0.004 ,1.000]	[1.324,-0.945,-60.608]
UniRef90-UPI00188F5C50	MspA	[0.008 ,0.006 ,1.000]	[-0.104,-0.162,-68.601]
MGYP003521680508	MspA	[0.024 ,0.005 ,1.000]	[-0.622,-0.065,-46.333]
UniRef90-UPI000834AC8F	MspA	[0.008 ,-0.013 ,1.000]	[-0.280,0.221,-57.262]
UniRef90-UPI000ADF243C	MspA	[0.005 ,0.009 ,1.000]	[-0.070,-0.160,91.445]
AF-A0A7X5ZGC1	MspA	[0.006 ,0.007 ,1.000]	[-0.225,-0.297,90.197]
AF-A0A4R6ZZ88	MspA	[0.001 ,0.000 ,1.000]	[-0.136,-0.109,99.180]
AF-A0A542NYQ9	MspA	[-0.008 ,-0.003 ,1.000]	[0.211,0.083,97.173]
UniRef90-UPI0008367D28	MspA	[0.002 ,-0.002 ,1.000]	[-0.918,0.836,18.354]
UniRef90-UPI0008357B9F	MspA	[0.003 ,-0.006 ,1.000]	[-0.021,0.087,-54.294]
MGYP000903275579	MspA	[-0.007 ,-0.000 ,1.000]	[0.182,0.096,113.803]
AF-A0A439DTU2	MspA	[-0.002 ,-0.002 ,1.000]	[0.177,-0.092,105.933]
AF-A0A1S1LFQ8	MspA	[0.004 ,-0.002 ,1.000]	[0.058,0.031,80.354]
UniRef90-A0A7X6M2G8	MspA	[0.007 ,0.011 ,1.000]	[-0.142,-0.028,130.673]
AF-A0A0E3TTB6	MspA	[0.004 ,0.007 ,1.000]	[0.018,-0.178,-64.459]
UniRef90-A0AAU3UUL3	MspA	[0.009 ,0.013 ,1.000]	[-0.213,-0.464,115.441]
UniRef90-UPI002D1F3D83	MspA	[0.001 ,0.002 ,1.000]	[-0.061,0.009,118.106]
AF-A0A1A2P510	MspA	[-0.002 ,-0.008 ,1.000]	[0.048,0.186,-70.916]
UniRef90-A0A177YIF5	MspA	[-0.006 ,0.000 ,1.000]	[0.135,-0.048,-114.233]
UniRef90-UPI00340BFA7F	MspA	[-0.005 ,0.000 ,1.000]	[0.132,0.103,87.194]
AF-A0A1A2PJI2	MspA	[0.002 ,-0.001 ,1.000]	[0.031,-0.018,-47.486]
UniRef90-UPI0019E931D3	MspA	[0.001 ,-0.044 ,0.999]	[-10.692,-31.552,262.411]
UniRef90-A0A961EBR1	MspA	[-0.001 ,0.002 ,1.000]	[-0.045,-0.089,-55.814]
AF-A0A0Q9JHT9	MspA	[-0.007 ,-0.012 ,1.000]	[0.255,0.260,89.652]
MGYP002139995177	MspA	[0.011 ,0.009 ,1.000]	[1.768,-2.789,95.344]
UniRef90-UPI001E63E937	MspA	[0.000 ,-0.004 ,1.000]	[-0.084,0.122,56.248]
AF-A0A101AU42	MspA	[-0.002 ,0.011 ,1.000]	[0.028,-0.253,106.710]
UniRef90-A0A1G6PI90	MspA	[0.013 ,0.008 ,1.000]	[-0.096,-0.079,31.714]
AF-A0A0R3F6X3	MspA	[0.004 ,0.007 ,1.000]	[0.018,-0.178,-64.459]
AF-A0A7Y4USW8	MspA	[0.003 ,-0.003 ,1.000]	[-0.120,-0.026,-154.327]
AF-A0A2C9T270	MspA	[-0.000 ,0.000 ,1.000]	[0.002,0.002,106.228]
UniRef90-UPI000379EEFD	MspA	[-0.001 ,-0.005 ,1.000]	[0.016,0.131,-56.665]
AF-A0A1X2B540	MspA	[-0.001 ,0.029 ,1.000]	[-0.726,-4.835,-52.268]
AF-A0A2U3P7W0	MspA	[0.002 ,-0.003 ,1.000]	[0.055,-0.011,89.237]
AF-A0A3S0RP63	MspA	[0.009 ,0.000 ,1.000]	[-0.287,-0.040,-60.178]
AF-A0A1Y5NXC9	MspA	[0.009 ,-0.000 ,1.000]	[-0.224,0.028,94.604]
UniRef90-UPI0024760DF7	MspA	[0.011 ,0.068 ,0.998]	[2.509,6.107,90.634]
AF-A0A853MUG9	MspA	[-0.010 ,0.011 ,1.000]	[0.308,-0.361,90.658]
AF-A0A1X1WAP7	MspA	[0.000 ,-0.010 ,1.000]	[-0.015,0.244,-61.152]
UniRef90-UPI002E0D4D56	MspA	[0.012 ,0.007 ,1.000]	[-0.429,-0.217,9.688]
UniRef90-UPI000A03FFD1	MspA	[-0.008 ,0.001 ,1.000]	[0.143,0.024,78.988]
UniRef90-UPI002FEC270E	MspA	[0.002 ,-0.003 ,1.000]	[-0.104,-0.039,94.112]
UniRef90-A0A9X2E0V3	MspA	[-0.006 ,-0.032 ,0.999]	[1.027,-21.974,87.381]
UniRef90-A0A291RWV1	MspA	[-0.034 ,0.012 ,0.999]	[-21.480,6.735,88.626]
UniRef90-UPI00224CBC7D	MspA	[-0.004 ,-0.000 ,1.000]	[0.054,-0.000,-56.328]
AF-A0A7I7KC69	MspA	[0.008 ,-0.014 ,1.000]	[0.103,16.034,-65.718]
AF-A0A0G3IUE0	MspA	[-0.007 ,-0.013 ,1.000]	[0.247,0.335,18.990]
AF-A0A5N0EKS9	MspA	[0.009 ,0.011 ,1.000]	[-4.336,17.888,92.921]
UniRef90-UPI00352C073C	MspA	[-0.004 ,0.001 ,1.000]	[0.003,0.057,-66.201]
AF-A0A0B2Y6Z6	MspA	[0.006 ,-0.005 ,1.000]	[-0.186,0.046,90.962]
AF-A0A1B2UD80	MspA	[-0.000 ,-0.000 ,1.000]	[-0.000,-0.007,-129.235]
AF-A0A7I9WVL1	MspA	[-0.009 ,0.075 ,0.997]	[2.824,-8.742,-45.602]
UniRef90-M3VIM3	MspA	[0.000 ,-0.003 ,1.000]	[2.893,15.630,91.325]
AF-A0A4R8STI1	MspA	[0.002 ,0.000 ,1.000]	[0.000,0.016,25.349]
MGYP006054597067	MspA	[0.004 ,-0.000 ,1.000]	[-0.147,0.049,108.807]
AF-A0A5P8ZWD3	MspA	[-0.000 ,0.008 ,1.000]	[-0.050,-0.228,-50.620]
AF-A0A7X6MRX6	MspA	[0.007 ,0.011 ,1.000]	[0.017,-0.114,121.352]
AF-A0A7I7XNH6	MspA	[-0.008 ,0.001 ,1.000]	[0.331,0.045,-67.782]
AF-A0A2C9T2A3	MspA	[-0.002 ,-0.010 ,1.000]	[0.017,0.224,-57.437]
UniRef90-UPI0029241E80	MspA	[0.007 ,0.004 ,1.000]	[-0.122,-0.118,115.510]
AF-A0A7I7S4E0	MspA	[0.010 ,0.002 ,1.000]	[-0.243,-0.014,91.194]
AF-A0A064C9T1	MspA	[-0.002 ,0.010 ,1.000]	[0.117,-0.353,89.720]
UniRef90-UPI00048BBC84	MspA	[-0.001 ,0.003 ,1.000]	[-0.045,0.002,105.036]
AF-A0A1A3M5N6	MspA	[-0.004 ,0.005 ,1.000]	[0.117,-0.123,101.310]
AF-A0A838A3X8	MspA	[-0.003 ,-0.002 ,1.000]	[0.072,0.078,79.117]
AF-A0A7W9P8R7	MspA	[-0.008 ,-0.024 ,1.000]	[0.139,0.530,-60.063]
AF-A0A1Q4UFT5	MspA	[-0.016 ,-0.001 ,1.000]	[0.148,-0.067,-74.763]
UniRef90-A0A494T9L3	MspA	[0.002 ,0.001 ,1.000]	[-0.133,0.066,-70.066]
UniRef90-A0A3D0NLH8	MspA	[0.005 ,0.001 ,1.000]	[-0.248,-0.050,102.531]
UniRef90-UPI0020784F9A	MspA	[-0.000 ,0.016 ,1.000]	[0.016,-0.846,-86.449]
UniRef90-UPI001FB21FD8	MspA	[0.001 ,0.000 ,1.000]	[0.020,0.006,70.556]
MGYP002144349661	MspA	[-0.004 ,0.005 ,1.000]	[0.121,-0.158,103.369]
AF-A0A0R3FIP9	MspA	[-0.002 ,0.002 ,1.000]	[-0.010,0.009,105.921]
AF-A0A839QEX4	MspA	[0.024 ,0.001 ,1.000]	[-0.579,-0.067,92.917]
AF-A0A1G4WM43	MspA	[-0.022 ,0.027 ,0.999]	[0.359,-0.181,-193.268]
AF-A0A1Q4UIB8	MspA	[-0.010 ,0.010 ,1.000]	[0.157,-0.207,91.143]
AF-A0A840LRH3	MspA	[-0.008 ,0.006 ,1.000]	[0.227,-0.197,84.002]
AF-A0A7I7U3E4	MspA	[-0.002 ,0.004 ,1.000]	[0.073,-0.160,-39.186]
UniRef90-UPI001CCE9F94	MspA	[0.009 ,0.256 ,0.967]	[0.181,16.900,106.611]
UniRef90-A0A7D6Z4C2	MspA	[0.004 ,-0.017 ,1.000]	[-0.028,0.331,-109.495]
UniRef90-UPI0008324D48	MspA	[0.004 ,0.001 ,1.000]	[-0.070,-0.065,-51.355]
AF-A0A1G4WLY4	MspA	[-0.001 ,0.004 ,1.000]	[0.036,0.055,-63.367]
UniRef90-A0A366DHU0	MspA	[0.006 ,0.007 ,1.000]	[-0.193,-0.043,126.617]
UniRef90-A0A960GZL6	MspA	[-0.007 ,0.007 ,1.000]	[1.015,-1.523,-46.737]
UniRef90-A0A9W5TRT2	MspA	[-0.015 ,0.010 ,1.000]	[0.375,-0.352,-43.920]
UniRef90-UPI0029392FD2	MspA	[-0.001 ,0.001 ,1.000]	[-0.000,-0.018,-49.617]
UniRef90-UPI003527E9F1	MspA	[-0.003 ,0.010 ,1.000]	[0.098,-0.551,-89.796]
UniRef90-UPI0006851619	MspA	[-0.003 ,0.005 ,1.000]	[0.056,-0.066,-202.831]
UniRef90-A0A6I2G807	MspA	[-0.004 ,0.001 ,1.000]	[0.071,-0.044,-63.395]
AF-A0A7I7RP98	MspA	[0.005 ,-0.004 ,1.000]	[-0.143,0.149,-66.229]
UniRef90-UPI0008335684	MspA	[-0.007 ,0.005 ,1.000]	[1.740,5.717,110.939]
AF-A0A6S6P8N7	MspA	[-0.016 ,-0.007 ,1.000]	[0.425,0.192,92.864]
AF-A0A1S1LB64	MspA	[-0.005 ,-0.000 ,1.000]	[0.144,-0.058,-63.279]
UniRef90-UPI001A94F309	MspA	[0.000 ,0.005 ,1.000]	[-0.047,-0.109,-202.646]
MGYP000681028903	MspA	[-0.006 ,-0.007 ,1.000]	[0.005,0.077,11.883]
UniRef90-UPI002638F268	MspA	[0.011 ,-0.016 ,1.000]	[-0.229,0.396,92.154]
UniRef90-A0A494SU26	MspA	[-0.022 ,0.010 ,1.000]	[1.185,-0.008,88.713]
AF-A0A178LQZ0	MspA	[-0.003 ,0.007 ,1.000]	[0.040,-0.114,-73.794]
AF-A0A101BGP7	MspA	[-0.007 ,-0.004 ,1.000]	[0.163,0.123,101.500]
UniRef90-UPI001FFF0FE1	MspA	[-0.005 ,-0.011 ,1.000]	[0.046,16.045,303.950]
AF-A0A5E8PH16	MspA	[-0.004 ,-0.002 ,1.000]	[0.180,0.131,91.174]
UniRef90-A0A6G9YG53	MspA	[0.004 ,0.012 ,1.000]	[-0.110,-0.249,84.345]
AF-A0A1X2CPP6	MspA	[-0.004 ,-0.011 ,1.000]	[0.184,0.329,-59.285]
UniRef90-A0A9E2ZIM7	MspA	[-0.003 ,0.006 ,1.000]	[0.104,-0.138,-63.981]
AF-A0A6I4X138	MspA	[-0.018 ,-0.013 ,1.000]	[0.589,0.486,-190.315]
UniRef90-A0A2L2JS77	MspA	[-0.002 ,-0.004 ,1.000]	[0.054,0.101,85.476]
UniRef90-UPI001C47A7C0	MspA	[-0.004 ,0.011 ,1.000]	[0.221,-0.362,92.541]
AF-A0A7I7WVU6	MspA	[0.002 ,-0.003 ,1.000]	[-0.040,-0.023,-94.404]
UniRef90-UPI0033CDD12B	MspA	[0.009 ,0.006 ,1.000]	[-0.182,0.024,-57.796]
UniRef90-UPI002E1C1407	MspA	[-0.003 ,-0.002 ,1.000]	[0.033,0.053,-63.529]
AF-A0A2N3WWJ6	MspA	[-0.001 ,-0.013 ,1.000]	[0.105,0.351,-128.682]
AF-A0A1A2V017	MspA	[0.001 ,0.005 ,1.000]	[-0.088,-0.235,117.791]
AF-A0A5A7X5U2	MspA	[-0.013 ,-0.009 ,1.000]	[0.345,0.171,91.146]
AF-A0A379BYV1	MspA	[-0.004 ,-0.003 ,1.000]	[0.065,-0.263,-66.542]
MGYP003542668126	MspA	[0.003 ,0.015 ,1.000]	[-0.074,2.397,-56.895]
AF-A0A829Q0R4	MspA	[-0.002 ,-0.004 ,1.000]	[0.086,0.085,95.480]
AF-K0V346	MspA	[0.002 ,-0.006 ,1.000]	[-0.008,0.187,91.360]
UniRef90-UPI001C7DED69	MspA	[0.008 ,0.007 ,1.000]	[-0.314,-0.346,-61.057]
AF-A0A1E3RJ90	MspA	[0.002 ,-0.003 ,1.000]	[0.037,0.061,103.559]
UniRef90-UPI000833A665	MspA	[0.000 ,0.000 ,1.000]	[-0.002,-0.003,91.850]
AF-A0A2A7UDI5	MspA	[0.015 ,0.002 ,1.000]	[-0.097,0.021,89.325]
AF-R7Y751	MspA	[-0.003 ,0.004 ,1.000]	[0.118,-0.059,-32.324]
UniRef90-A0A1S1LMA9	MspA	[0.000 ,0.001 ,1.000]	[0.028,-0.105,79.127]
AF-A0A829Q4C9	MspA	[-0.005 ,-0.007 ,1.000]	[0.083,0.094,-59.942]
AF-A0A1Y0C3J9	MspA	[-0.004 ,-0.005 ,1.000]	[-0.020,0.060,122.098]
UniRef90-A0A1J0VYY9	MspA	[-0.009 ,-0.004 ,1.000]	[0.256,0.070,-222.865]
AF-A0A1A2GDS0	MspA	[-0.010 ,-0.001 ,1.000]	[0.355,0.112,27.562]
UniRef90-A0A3M0HP64	MspA	[-0.028 ,0.002 ,1.000]	[-15.510,2.826,-158.904]
MGYP000600224078	MspA	[-0.008 ,-0.009 ,1.000]	[-0.002,-0.013,-85.146]
UniRef90-A0AA45GBC8	MspA	[0.012 ,-0.009 ,1.000]	[-1.994,4.961,92.073]
UniRef90-UPI0028A6B491	MspA	[-0.001 ,0.005 ,1.000]	[0.849,1.372,105.032]
AF-A0A433C573	MspA	[0.004 ,0.008 ,1.000]	[-0.075,-0.226,-44.754]
UniRef90-UPI00245515F0	MspA	[-0.001 ,0.001 ,1.000]	[0.000,0.003,-88.695]
UniRef90-UPI0033403253	MspA	[0.006 ,-0.003 ,1.000]	[0.079,0.139,-120.183]
UniRef90-A0A0K2YG89	MspA	[0.001 ,0.005 ,1.000]	[-0.023,-0.140,68.785]
UniRef90-UPI002AD859DB	MspA	[0.001 ,0.006 ,1.000]	[0.036,-0.102,76.577]
AF-A0A7V8LS58	MspA	[-0.005 ,0.005 ,1.000]	[0.015,-0.080,-63.094]
AF-A0A1S1M7E5	MspA	[-0.005 ,-0.007 ,1.000]	[-0.079,-0.028,36.548]
AF-A0A3M2L490	MspA	[0.003 ,-0.004 ,1.000]	[-0.101,0.147,-62.677]
UniRef90-A0A0B8ND10	MspA	[0.018 ,-0.008 ,1.000]	[-0.312,0.163,98.529]
UniRef90-A0AA97GVT5	MspA	[0.038 ,-0.146 ,0.989]	[-3.849,12.463,-72.038]
AF-A0A7I7XRL5	MspA	[0.006 ,0.006 ,1.000]	[-0.254,-0.219,-41.198]
UniRef90-UPI0021E006E1	MspA	[0.009 ,0.011 ,1.000]	[-4.336,17.888,92.921]
UniRef90-UPI001E5DB3D5	MspA	[-0.009 ,0.002 ,1.000]	[0.217,-0.021,9.753]
UniRef90-UPI0009A680AA	MspA	[-0.000 ,-0.002 ,1.000]	[-0.022,0.010,-47.648]
UniRef90-Q5YUF5	MspA	[0.001 ,0.001 ,1.000]	[0.053,-0.011,-59.524]
AF-A0A7I7RVJ1	MspA	[0.001 ,0.003 ,1.000]	[-0.002,0.016,-83.545]
AF-A0A7I7M8L9	MspA	[-0.005 ,0.005 ,1.000]	[-0.015,-0.116,-61.573]
AF-A0A100WLN7	MspA	[0.002 ,0.002 ,1.000]	[-0.014,-0.069,91.026]
UniRef90-A0A960GU24	MspA	[0.002 ,-0.002 ,1.000]	[-0.113,0.068,-66.510]
AF-A0A1E8Q8T5	MspA	[0.003 ,-0.002 ,1.000]	[-0.131,0.060,36.467]
UniRef90-A0AAF1A900	MspA	[-0.003 ,0.004 ,1.000]	[0.033,0.005,227.199]
AF-A0A1A0NUX8	MspA	[-0.005 ,0.003 ,1.000]	[0.157,-0.023,-50.004]
UniRef90-UPI00055DDD49	MspA	[-0.009 ,-0.007 ,1.000]	[-0.002,0.000,-65.656]
AF-A0A1E8QAY7	MspA	[0.006 ,0.000 ,1.000]	[-0.190,-0.115,91.073]
UniRef90-A0A3P8MB45	MspA	[-0.003 ,0.003 ,1.000]	[0.011,-0.024,-60.028]
AF-A0A1X1X2H9	MspA	[-0.006 ,-0.015 ,1.000]	[0.201,0.434,90.177]
AF-A0A5C7WFT5	MspA	[0.001 ,0.003 ,1.000]	[-0.101,0.021,-47.563]
AF-A0A164KKF9	MspA	[-0.002 ,-0.000 ,1.000]	[-0.008,-0.005,7.033]
AF-A0A0E3XNG9	MspA	[-0.006 ,-0.006 ,1.000]	[-0.055,0.093,-73.477]
UniRef90-UPI001F2C6A73	MspA	[-0.005 ,0.015 ,1.000]	[0.136,-0.380,-48.574]
AF-A0A5C1R811	MspA	[0.010 ,0.001 ,1.000]	[-0.282,-0.093,89.666]
AF-A0A5Q5CMI4	MspA	[-0.006 ,0.010 ,1.000]	[0.120,-0.280,105.575]
AF-A1TEL2	MspA	[0.007 ,-0.018 ,1.000]	[-0.179,0.465,91.089]
UniRef90-A0A1H1H6N8	MspA	[0.001 ,0.001 ,1.000]	[-0.188,-0.124,-58.652]
MGYP002133894349	MspA	[0.001 ,0.001 ,1.000]	[0.013,0.012,-57.416]
AF-A0A4R7AC91	MspA	[0.007 ,-0.002 ,1.000]	[-0.332,0.133,-52.872]
MGYP001068723836	MspA	[0.002 ,0.001 ,1.000]	[-0.040,-0.096,-96.788]
AF-A0A7K1KAS1	MspA	[0.010 ,-0.005 ,1.000]	[-0.233,0.186,90.966]
UniRef90-UPI002C071159	MspA	[0.005 ,-0.021 ,1.000]	[-0.099,0.556,-50.514]
AF-A0A1A3BKZ7	MspA	[-0.013 ,-0.001 ,1.000]	[0.142,0.092,112.710]
UniRef90-UPI00278BDFD0	MspA	[-0.137 ,0.079 ,0.987]	[-11.991,7.903,83.235]
AF-A0A5N5VK78	MspA	[0.004 ,0.008 ,1.000]	[0.050,-0.167,103.078]
MGYP000583724958	MspA	[-0.002 ,-0.010 ,1.000]	[0.108,0.275,-50.109]
UniRef90-UPI0020000E04	MspA	[-0.121 ,-0.437 ,0.891]	[-5.872,-24.576,-72.533]
UniRef90-H0R5R9	MspA	[0.010 ,-0.015 ,1.000]	[-0.258,0.140,-46.006]
UniRef90-UPI000A024767	MspA	[0.005 ,-0.011 ,1.000]	[-0.018,0.326,-317.645]
UniRef90-UPI003340B901	MspA	[0.018 ,0.083 ,0.996]	[-0.814,-16.095,97.641]
AF-A0A0H5SCC4	MspA	[-0.007 ,-0.003 ,1.000]	[0.174,0.047,-62.156]
UniRef90-UPI001EF0D402	MspA	[-0.029 ,-0.466 ,0.884]	[-2.339,-24.662,-68.807]
AF-A0A1X2FF40	MspA	[0.009 ,-0.002 ,1.000]	[-0.338,0.005,101.736]
AF-A0A1A0MZF4	MspA	[-0.014 ,0.004 ,1.000]	[0.236,-0.013,102.494]
UniRef90-UPI00082AE949	MspA	[-0.004 ,0.001 ,1.000]	[0.105,0.019,-66.034]
UniRef90-A0A4R2DME2	MspA	[0.000 ,0.002 ,1.000]	[-0.417,-0.679,-21.253]
AF-A0A1X2FEL6	MspA	[-0.001 ,-0.001 ,1.000]	[0.000,0.044,-64.297]
UniRef90-A0A1N7DJY2	MspA	[-0.001 ,-0.000 ,1.000]	[-0.029,-0.021,160.692]
UniRef90-UPI001E42AAE2	MspA	[-0.003 ,0.008 ,1.000]	[0.068,-0.130,106.477]
UniRef90-A0A6G9YCS3	MspA	[0.005 ,-0.002 ,1.000]	[-0.141,0.005,-86.836]
AF-A0A5A4WBH4	MspA	[0.002 ,-0.052 ,0.999]	[-0.002,9.521,-55.351]
UniRef90-A0A6G9YFP7	MspA	[0.012 ,0.005 ,1.000]	[-0.281,0.020,-59.698]
AF-A0A1H4HIK8	MspA	[0.001 ,0.013 ,1.000]	[1.773,-2.763,96.154]
AF-A0A081I738	MspA	[-0.005 ,-0.008 ,1.000]	[0.114,0.184,168.821]
AF-A0A838A4G5	MspA	[0.010 ,-0.008 ,1.000]	[-0.015,0.092,-72.631]
AF-A0A448IYM8	MspA	[-0.015 ,0.010 ,1.000]	[0.389,-0.193,117.420]
AF-A0A2M9FLY1	MspA	[-0.000 ,0.005 ,1.000]	[0.012,-0.186,86.437]
AF-A0A5A7WZG5	MspA	[0.000 ,-0.002 ,1.000]	[0.039,-0.125,-57.467]
AF-V7LPX8	MspA	[-0.001 ,-0.062 ,0.998]	[2.081,9.465,-55.093]
AF-A0A2K4Y7T1	MspA	[-0.003 ,-0.004 ,1.000]	[0.105,0.087,109.153]
UniRef90-A0A7K0CXW8	MspA	[0.001 ,0.016 ,1.000]	[-0.034,-0.268,-56.219]
UniRef90-A0A650GR62	MspA	[-0.004 ,-0.002 ,1.000]	[-0.204,0.521,34.522]
AF-A0A7Z0W778	MspA	[-0.020 ,-0.011 ,1.000]	[0.280,0.161,-60.074]
AF-A0A7I7KA41	MspA	[-0.013 ,-0.006 ,1.000]	[0.440,0.100,126.890]
AF-A0A1A6BGP6	MspA	[-0.001 ,-0.000 ,1.000]	[0.017,-0.057,-48.778]
UniRef90-A0A1J0TR96	MspA	[0.002 ,0.003 ,1.000]	[-0.067,-0.098,68.673]
AF-A0A1A1X1U3	MspA	[0.005 ,0.003 ,1.000]	[0.041,0.029,-46.537]
AF-A0A0G3IPD8	MspA	[0.021 ,-0.000 ,1.000]	[-0.618,-0.101,87.577]
AF-A0A1E3R854	MspA	[-0.003 ,-0.019 ,1.000]	[-0.420,4.284,134.935]
AF-A0A0J6VX28	MspA	[-0.006 ,-0.013 ,1.000]	[-0.472,7.152,98.010]
UniRef90-A0A0N0S0C7	MspA	[0.000 ,0.002 ,1.000]	[0.001,0.043,-108.147]
UniRef90-UPI002948EFE7	MspA	[-0.005 ,0.000 ,1.000]	[0.230,-0.044,68.551]
AF-G4I9S7	MspA	[0.012 ,0.003 ,1.000]	[-0.383,-0.115,-90.103]
AF-A0A7I7XP55	MspA	[0.006 ,-0.025 ,1.000]	[-0.123,-0.187,-63.058]
UniRef90-A0A494SR42	MspA	[-0.006 ,0.007 ,1.000]	[0.116,-0.313,-128.242]
UniRef90-A0AAU3KQR2	MspA	[-0.022 ,0.012 ,1.000]	[0.381,-0.123,-442.599]
MGYP002628885160	MspA	[0.000 ,0.006 ,1.000]	[-0.048,-0.227,97.597]
UniRef90-A0A848KBX3	MspA	[0.003 ,-0.006 ,1.000]	[-0.040,0.115,-283.146]
AF-A0A4P7HH52	MspA	[-0.010 ,-0.009 ,1.000]	[0.225,1.046,91.044]
AF-G4I9P3	MspA	[-0.014 ,0.000 ,1.000]	[0.369,0.053,102.533]
AF-A0A100X3T2	MspA	[0.001 ,-0.007 ,1.000]	[-0.034,0.229,-173.718]
UniRef90-A0A370FEI8	MspA	[0.013 ,-0.079 ,0.997]	[-1.641,14.236,93.102]
AF-A0A1J0UFT6	MspA	[0.003 ,-0.004 ,1.000]	[-0.025,0.026,-47.373]
UniRef90-UPI0021A29CA3	MspA	[0.001 ,0.001 ,1.000]	[0.011,0.007,148.507]
AF-A0A4R5WJQ6	MspA	[0.004 ,-0.000 ,1.000]	[-0.064,-0.101,-73.416]
AF-A0A7I7VM49	MspA	[-0.002 ,0.003 ,1.000]	[-0.138,-0.349,82.752]
UniRef90-A0A848KQE7	MspA	[0.008 ,0.008 ,1.000]	[-0.007,-0.034,93.368]
UniRef90-UPI0012DDF1DF	MspA	[-0.002 ,-0.002 ,1.000]	[0.083,0.033,66.957]
UniRef90-UPI002248F76C	MspA	[0.005 ,-0.002 ,1.000]	[0.088,0.143,108.223]
AF-A0A4R2UGY2	MspA	[0.006 ,-0.008 ,1.000]	[-0.137,0.217,-46.935]
UniRef90-UPI001E4F7487	MspA	[0.000 ,0.002 ,1.000]	[-0.012,0.057,-95.326]
AF-A0A5N5VHL3	MspA	[-0.006 ,-0.007 ,1.000]	[0.346,0.259,-45.455]
AF-A0A1Z4EYK6	MspA	[0.005 ,0.001 ,1.000]	[0.160,0.060,104.278]
UniRef90-UPI00257DBECA	MspA	[0.005 ,-0.028 ,1.000]	[-0.008,16.999,91.867]
MGYP000514647613	MspA	[0.001 ,0.031 ,1.000]	[1.310,-4.974,-56.363]
UniRef90-UPI00188FE980	MspA	[0.028 ,-0.165 ,0.986]	[1.258,-14.648,86.888]
AF-A0A1X0DCP6	MspA	[0.005 ,0.002 ,1.000]	[-0.125,-0.048,82.252]
UniRef90-UPI0024B8B7B2	MspA	[0.005 ,0.009 ,1.000]	[-0.103,-0.208,-73.709]
UniRef90-A0A1H2KP29	MspA	[-0.004 ,0.002 ,1.000]	[0.066,-0.063,82.101]
UniRef90-A0A7K0DWJ1	MspA	[0.005 ,0.002 ,1.000]	[-0.116,0.007,-70.294]
AF-A0A5N5VBG1	MspA	[0.017 ,0.028 ,0.999]	[-0.467,-0.798,-47.450]
AF-A0A1A3CC06	MspA	[-0.006 ,-0.005 ,1.000]	[0.157,0.085,105.323]
AF-A0A1A0X4C3	MspA	[-0.003 ,-0.001 ,1.000]	[0.125,-0.013,112.698]
UniRef90-UPI0005AA4732	MspA	[-0.010 ,-0.013 ,1.000]	[-10.107,-16.266,91.626]
AF-A0A1N5T5Z6	MspA	[-0.007 ,0.006 ,1.000]	[0.284,-0.223,-50.258]
AF-A0A0D1JMI0	MspA	[0.013 ,0.008 ,1.000]	[-0.349,-0.287,103.752]
AF-R4UB04	MspA	[0.002 ,-0.008 ,1.000]	[-0.123,0.274,25.213]
AF-A0A837T4N0	MspA	[0.006 ,-0.023 ,1.000]	[0.275,1.231,-45.290]
UniRef90-A0A1S1LXA2	MspA	[-0.005 ,0.001 ,1.000]	[0.231,-0.207,77.181]
UniRef90-UPI002E215FBC	MspA	[-0.018 ,-0.004 ,1.000]	[0.723,-19.537,90.789]
UniRef90-U5E4A2	MspA	[-0.000 ,-0.009 ,1.000]	[0.033,0.067,-56.491]
UniRef90-A0AA45JKL8	MspA	[0.004 ,0.005 ,1.000]	[-0.149,-0.102,-44.903]
AF-A0A375YQJ0	MspA	[0.008 ,-0.001 ,1.000]	[-0.212,-0.002,-52.553]
UniRef90-UPI0032AFFDA0	MspA	[-0.005 ,0.015 ,1.000]	[0.016,-0.141,-57.299]
UniRef90-A0A7X6R1S1	MspA	[0.007 ,-0.013 ,1.000]	[-0.325,0.283,-59.212]
AF-A0A849CII0	MspA	[0.012 ,-0.017 ,1.000]	[-1.863,-18.152,141.221]
AF-E6TI24	MspA	[-0.004 ,-0.005 ,1.000]	[0.114,0.078,-44.805]
UniRef90-A0A2A3GHX5	MspA	[0.004 ,0.002 ,1.000]	[0.060,0.014,-84.134]
AF-A0A1W9ZJQ4	MspA	[-0.001 ,0.000 ,1.000]	[-0.011,0.009,107.913]
UniRef90-UPI00082E921C	MspA	[-0.005 ,0.008 ,1.000]	[0.045,-0.146,-56.729]
UniRef90-UPI000C259CAB	MspA	[0.002 ,0.002 ,1.000]	[-0.111,-0.334,65.771]
UniRef90-UPI00146A3F50	MspA	[-0.001 ,-0.006 ,1.000]	[0.042,0.157,88.125]
AF-A0A7K1JJ54	MspA	[0.002 ,-0.004 ,1.000]	[-0.033,0.051,-50.110]
AF-A0A4R7A7Z8	MspA	[-0.007 ,0.004 ,1.000]	[0.254,-0.125,-47.549]
AF-A0A1E3T0W7	MspA	[-0.005 ,0.025 ,1.000]	[-0.208,-0.948,-91.002]
AF-A0A4R8SKX1	MspA	[-0.015 ,-0.011 ,1.000]	[0.286,0.398,-61.005]
UniRef90-A0A0Q7N129	MspA	[-0.001 ,-0.008 ,1.000]	[-1.008,-1.551,-63.206]
UniRef90-A0A1A0XF99	MspA	[-0.005 ,0.006 ,1.000]	[0.015,-0.076,92.884]
UniRef90-A0A1X0UAH9	MspA	[-0.004 ,-0.002 ,1.000]	[0.040,0.188,-169.973]
UniRef90-UPI001FFF3A7D	MspA	[-0.002 ,0.003 ,1.000]	[0.032,-0.088,95.869]
UniRef90-A0A931N388	MspA	[0.002 ,0.063 ,0.998]	[0.381,7.291,82.422]
UniRef90-UPI00036B9600	MspA	[0.005 ,0.007 ,1.000]	[-0.143,-0.170,105.368]
AF-A0A7I7UFH1	MspA	[-0.001 ,0.003 ,1.000]	[-1.663,0.171,-45.679]
UniRef90-UPI000641E75A	MspA	[0.001 ,-0.003 ,1.000]	[-0.034,0.080,-49.879]
AF-A0A1Z4ETV5	MspA	[0.000 ,-0.003 ,1.000]	[0.011,0.181,-50.009]
UniRef90-A0A097SQ59	MspA	[-0.008 ,0.005 ,1.000]	[0.101,-0.054,89.445]
UniRef90-Q5Z1E5	MspA	[0.003 ,-0.011 ,1.000]	[1.195,-1.848,-58.653]
UniRef90-A0AAW9VVD9	MspA	[0.006 ,-0.011 ,1.000]	[-0.142,17.519,89.982]
AF-A0A7X7PAI4	MspA	[0.011 ,-0.001 ,1.000]	[1.587,2.141,-46.574]
AF-A0A6G9YBY3	MspA	[-0.013 ,0.001 ,1.000]	[2.450,-11.633,92.990]
AF-A0A1Z4ERC7	MspA	[0.004 ,0.007 ,1.000]	[0.018,-0.178,-64.459]
AF-A0A8B4DNF9	MspA	[0.012 ,0.005 ,1.000]	[-0.349,-0.213,79.622]
AF-A0A1J0U2Y2	MspA	[0.007 ,-0.017 ,1.000]	[-0.234,0.455,89.206]
MGYP000897095840	MspA	[0.003 ,-0.003 ,1.000]	[0.023,-0.032,-51.465]
UniRef90-A0A7K1V9K9	MspA	[-0.001 ,-0.025 ,1.000]	[-2.037,-19.603,84.899]
AF-A0A1A1YXR1	MspA	[0.005 ,0.013 ,1.000]	[0.160,-0.411,31.150]
AF-A0A0M2ZN32	MspA	[0.007 ,0.009 ,1.000]	[-0.166,-0.199,-76.673]
UniRef90-UPI00224D5458	MspA	[0.007 ,-0.007 ,1.000]	[-0.183,0.221,-70.147]
AF-A0A2U9PJV3	MspA	[-0.016 ,-0.005 ,1.000]	[0.393,0.205,90.952]
AF-A0A7I7T2G4	MspA	[-0.003 ,-0.002 ,1.000]	[0.072,0.047,-53.427]
AF-A0A7K1K0W4	MspA	[0.002 ,-0.003 ,1.000]	[-0.032,0.112,-71.730]
MGYP001034620648	MspA	[0.006 ,-0.133 ,0.991]	[1.634,18.504,94.628]
AF-A0A2S9FG28	MspA	[-0.001 ,-0.005 ,1.000]	[-0.010,-0.028,106.224]
AF-A0A4R7A6J2	MspA	[-0.001 ,0.011 ,1.000]	[0.071,-0.304,-45.046]
UniRef90-UPI0025B762A7	MspA	[0.001 ,-0.004 ,1.000]	[-0.041,0.047,-50.315]
UniRef90-A0A1X1ATF5	MspA	[0.001 ,0.007 ,1.000]	[-0.021,-0.144,-59.895]
UniRef90-UPI00082EC686	MspA	[0.001 ,0.003 ,1.000]	[-0.065,-0.020,92.889]
UniRef90-UPI0008368C7F	MspA	[0.010 ,0.000 ,1.000]	[-0.232,-0.049,-601.170]
AF-A0A6I3ZQ43	MspA	[0.011 ,0.005 ,1.000]	[0.044,0.005,-105.738]
AF-A0A1A2CX85	MspA	[-0.005 ,0.005 ,1.000]	[0.072,-0.085,-260.043]
UniRef90-A0A366DFP6	MspA	[0.000 ,0.000 ,1.000]	[0.003,0.005,-57.180]
UniRef90-UPI0010F8468F	MspA	[0.002 ,0.002 ,1.000]	[-0.152,-0.039,-65.113]
UniRef90-A0AA37RBN9	MspA	[0.001 ,-0.007 ,1.000]	[-0.131,0.194,-80.177]
UniRef90-F9VQ50	MspA	[-0.030 ,0.047 ,0.998]	[0.344,-3.081,-24.739]
AF-A0A1S4VMV0	MspA	[0.003 ,0.004 ,1.000]	[-0.189,-0.108,-93.978]
AF-A0A3A4K7W3	MspA	[0.001 ,0.004 ,1.000]	[-0.003,0.022,-67.977]
AF-A0A1A1Y2E6	MspA	[-0.004 ,-0.010 ,1.000]	[-0.119,0.953,91.343]
UniRef90-UPI001CA60D35	MspA	[-0.002 ,0.001 ,1.000]	[0.084,-0.036,-67.236]
AF-A0A6I6Y7S6	MspA	[0.002 ,0.010 ,1.000]	[-0.121,-0.304,-129.013]
AF-A0A1N4YN41	MspA	[0.007 ,-0.002 ,1.000]	[-0.268,0.081,-49.839]
UniRef90-UPI0014470394	MspA	[0.002 ,0.000 ,1.000]	[0.002,0.030,81.262]
MGYP002630271097	MspA	[0.007 ,0.010 ,1.000]	[-0.139,-0.276,-47.565]
UniRef90-UPI0030FEC718	MspA	[-0.002 ,0.005 ,1.000]	[0.054,-0.086,-66.949]
AF-A0A2C9T253	MspA	[0.013 ,-0.004 ,1.000]	[-0.343,-0.053,102.711]
AF-A0A4Z0N9S6	MspA	[0.003 ,-0.004 ,1.000]	[-0.025,0.026,-47.373]
UniRef90-H0R5S0	MspA	[-0.012 ,-0.005 ,1.000]	[0.183,0.071,87.511]
UniRef90-Q0S4X9	MspA	[-0.013 ,-0.006 ,1.000]	[0.408,0.151,88.508]
MGYP002628629636	MspA	[-0.001 ,0.004 ,1.000]	[0.007,-0.138,-47.349]
UniRef90-UPI0007A56082	MspA	[0.010 ,0.029 ,1.000]	[4.321,15.075,89.785]
AF-A0A1E7YAN0	MspA	[-0.008 ,-0.014 ,1.000]	[0.247,0.392,90.828]
UniRef90-UPI000DF6DD54	MspA	[-0.002 ,0.003 ,1.000]	[0.044,-0.115,-68.706]
AF-A0A1A0TJJ7	MspA	[-0.001 ,0.010 ,1.000]	[-0.016,-0.288,-48.554]
UniRef90-A0AAX0JGZ2	MspA	[-0.014 ,-0.030 ,0.999]	[1.872,6.022,-44.130]
MGYP002628952877	MspA	[-0.003 ,0.001 ,1.000]	[0.026,-0.061,106.526]
UniRef90-UPI001C242835	MspA	[-0.000 ,-0.001 ,1.000]	[0.063,-0.333,12.559]
AF-A0A6N4VHP9	MspA	[-0.002 ,0.004 ,1.000]	[0.023,-0.084,-44.090]
AF-A0A1A0TCZ5	MspA	[-0.003 ,0.001 ,1.000]	[0.132,0.083,103.865]
AF-A0A1R0U0Q8	MspA	[-0.003 ,0.001 ,1.000]	[-0.034,0.013,106.286]
AF-A0A6S6P575	MspA	[-0.022 ,0.002 ,1.000]	[0.480,-0.046,92.746]
UniRef90-UPI00082BBBA7	MspA	[-0.004 ,0.001 ,1.000]	[-0.027,0.017,-68.156]
AF-A0A1A0PYK3	MspA	[-0.000 ,0.002 ,1.000]	[-0.005,0.004,-74.802]
AF-A0A840LHW6	MspA	[-0.010 ,-0.020 ,1.000]	[-1.106,-6.764,-52.567]
UniRef90-A0A260PRF6	MspA	[-0.004 ,0.002 ,1.000]	[0.157,-0.134,-158.611]
AF-A0A6P1CXN9	MspA	[0.002 ,-0.005 ,1.000]	[-0.045,0.107,-55.193]
UniRef90-UPI002458EDDD	MspA	[-0.013 ,-0.020 ,1.000]	[0.233,0.489,-53.225]
AF-A0A100WEV3	MspA	[0.002 ,-0.005 ,1.000]	[0.009,0.204,-217.766]
UniRef90-A0A0J8UET2	MspA	[-0.003 ,-0.001 ,1.000]	[0.132,0.147,96.579]
UniRef90-A0A3G8JJK7	MspA	[-0.000 ,-0.002 ,1.000]	[0.001,-0.019,88.395]
AF-A0A3S5EIU2	MspA	[-0.006 ,0.004 ,1.000]	[-2.635,0.946,10.187]
MGYP003607173932	MspA	[-0.020 ,0.006 ,1.000]	[0.236,-0.157,-45.836]
AF-A0A7I7ZPP5	MspA	[-0.002 ,-0.004 ,1.000]	[0.178,0.043,-60.340]
MGYP000281704488	MspA	[-0.001 ,-0.004 ,1.000]	[0.044,0.084,115.413]
UniRef90-A0A4R6PP20	MspA	[-0.011 ,0.006 ,1.000]	[0.198,-0.131,-79.619]
UniRef90-UPI001BDB5A97	MspA	[-0.001 ,-0.003 ,1.000]	[0.046,0.042,84.419]
AF-A0A0Q7NMJ0	MspA	[0.014 ,-0.001 ,1.000]	[-0.456,0.043,-108.618]
MGYP001426182708	MspA	[-0.001 ,-0.007 ,1.000]	[0.071,0.262,147.508]
AF-A0A3S5EJS8	MspA	[0.000 ,-0.005 ,1.000]	[0.010,-0.053,-78.228]
AF-A0A6N4W130	MspA	[-0.010 ,-0.004 ,1.000]	[1.070,-0.103,-44.949]
MGYP001047555529	MspA	[0.009 ,-0.001 ,1.000]	[-0.212,0.072,-42.070]
AF-A0A4R6IBN7	MspA	[0.010 ,0.001 ,1.000]	[-0.311,-0.068,-48.181]
UniRef90-UPI00226F22E1	MspA	[0.011 ,0.006 ,1.000]	[-0.280,-0.051,-66.773]
AF-A0A850PTL8	MspA	[0.016 ,0.009 ,1.000]	[-0.063,-0.171,-57.727]
MGYP002651673169	MspA	[-0.008 ,0.005 ,1.000]	[0.213,-0.120,117.992]
AF-A0A5A7ZYT6	MspA	[0.003 ,0.008 ,1.000]	[-0.070,-0.161,108.813]
UniRef90-UPI002629B06E	MspA	[0.013 ,0.009 ,1.000]	[-0.310,-0.260,-59.813]
AF-A0A101A201	MspA	[0.003 ,0.001 ,1.000]	[-0.086,-0.054,-55.200]
AF-A0A1J0UG84	MspA	[0.006 ,-0.010 ,1.000]	[-0.185,0.589,107.507]
UniRef90-A0A386ZB84	MspA	[0.000 ,0.009 ,1.000]	[-0.058,-0.208,-69.225]
AF-K0VJ91	MspA	[-0.005 ,0.003 ,1.000]	[0.110,-0.013,97.634]
UniRef90-A0AAE5A5I2	MspA	[-0.007 ,0.002 ,1.000]	[-0.013,-0.014,90.136]
AF-A0A1Y0CD16	MspA	[-0.014 ,0.004 ,1.000]	[0.286,-0.094,155.859]
AF-A0A0G3IQV8	MspA	[0.013 ,-0.006 ,1.000]	[-0.283,0.185,-48.371]
UniRef90-A0A386ZGH5	MspA	[0.001 ,0.004 ,1.000]	[0.006,0.029,-412.418]
UniRef90-UPI003555C34D	MspA	[-0.012 ,0.009 ,1.000]	[0.375,-0.246,92.771]
UniRef90-UPI00225637C2	MspA	[-0.008 ,-0.003 ,1.000]	[0.287,0.180,-217.154]
UniRef90-UPI002475932B	MspA	[-0.003 ,0.011 ,1.000]	[0.017,-0.164,-168.646]
UniRef90-UPI0031EAA0A6	MspA	[0.003 ,-0.009 ,1.000]	[-0.225,-1.993,104.055]
AF-H0JVZ3	MspA	[-0.004 ,-0.005 ,1.000]	[0.185,0.255,-93.250]
UniRef90-A0A1X0UTN7	MspA	[-0.006 ,-0.001 ,1.000]	[-0.552,0.486,-200.904]
UniRef90-F1YKR5	MspA	[0.002 ,-0.004 ,1.000]	[-0.051,0.066,-89.165]
AF-A0A829PLI6	MspA	[0.002 ,-0.004 ,1.000]	[0.044,-0.012,90.265]
AF-A0A391PIN6	MspA	[0.002 ,0.022 ,1.000]	[0.120,-0.231,109.783]
MGYP002715805918	MspA	[-0.014 ,-0.005 ,1.000]	[0.094,0.056,-197.589]
AF-A0A5C1R2H7	MspA	[0.017 ,-0.009 ,1.000]	[-0.167,0.167,31.024]
AF-A0A117JYC6	MspA	[0.005 ,-0.005 ,1.000]	[-0.171,0.162,104.775]
AF-A0A1P8X7J0	MspA	[0.001 ,-0.009 ,1.000]	[-0.041,0.186,-62.402]
UniRef90-UPI0027E0400C	MspA	[0.004 ,-0.016 ,1.000]	[-0.165,0.464,-46.545]
AF-A0A1A1WW01	MspA	[-0.001 ,-0.004 ,1.000]	[-0.081,0.057,106.978]
MGYP001374625027	MspA	[-0.011 ,0.035 ,0.999]	[-3.278,-17.817,91.689]
UniRef90-UPI001BD102A1	MspA	[0.010 ,-0.003 ,1.000]	[-0.418,0.042,-148.272]
AF-A0A0Q9JCA8	MspA	[-0.005 ,-0.031 ,1.000]	[0.592,2.787,-52.677]
UniRef90-A0A846YHJ5	MspA	[-0.002 ,-0.005 ,1.000]	[0.012,0.133,-99.938]
UniRef90-A0A9X2IWS7	MspA	[-0.022 ,0.001 ,1.000]	[0.758,-0.054,-63.980]
AF-A0A0R3IRS6	MspA	[-0.000 ,-0.015 ,1.000]	[0.161,0.499,-416.418]
AF-A0A1Z4F4T7	MspA	[-0.011 ,-0.108 ,0.994]	[1.494,28.760,107.784]
UniRef90-A0A1H5DHE8	MspA	[0.066 ,-0.130 ,0.989]	[21.144,54.551,-100.795]
AF-A0A2S7NFH2	MspA	[0.002 ,-0.009 ,1.000]	[0.004,0.003,-103.423]
AF-A0A1R0V5M1	MspA	[0.002 ,0.004 ,1.000]	[-0.083,-0.082,113.069]
AF-A0A1X0I646	MspA	[0.000 ,0.002 ,1.000]	[-0.002,0.020,118.408]
MGYP002624130568	MspA	[0.011 ,-0.017 ,1.000]	[-0.303,0.518,-48.101]
AF-K0UXB5	MspA	[-0.011 ,-0.003 ,1.000]	[-0.028,-0.028,111.147]
UniRef90-UPI001C0705D4	MspA	[0.006 ,0.009 ,1.000]	[-0.160,-0.083,-26.888]
UniRef90-UPI0034130764	MspA	[0.003 ,-0.002 ,1.000]	[0.071,-0.079,-191.143]
UniRef90-UPI000593AA73	MspA	[0.004 ,0.001 ,1.000]	[0.011,0.005,-121.537]
AF-A0A1A3SZ08	MspA	[-0.021 ,-0.006 ,1.000]	[0.606,0.099,91.896]
AF-A0A838A240	MspA	[-0.001 ,0.007 ,1.000]	[-0.032,-0.121,-61.536]
UniRef90-A0A846WJN0	MspA	[0.051 ,-0.178 ,0.983]	[-3.121,10.008,-49.008]
AF-A0A838A549	MspA	[0.012 ,-0.002 ,1.000]	[-0.113,0.066,-60.941]
UniRef90-UPI0014455F2F	MspA	[-0.005 ,-0.001 ,1.000]	[0.044,-0.027,-56.050]
AF-A0A0J6VUW7	MspA	[-0.001 ,-0.010 ,1.000]	[-0.002,0.375,-46.757]
AF-A0A1A0W1B7	MspA	[-0.005 ,-0.004 ,1.000]	[0.113,0.067,-85.502]
MGYP000514705018	MspA	[-0.010 ,-0.019 ,1.000]	[0.259,0.618,-46.739]
UniRef90-UPI000622C486	MspA	[-0.004 ,-0.004 ,1.000]	[0.107,0.063,-79.718]
UniRef90-UPI001431F240	MspA	[-0.001 ,-0.002 ,1.000]	[0.031,0.101,-252.368]
UniRef90-UPI00048E2848	MspA	[-0.002 ,-0.002 ,1.000]	[-0.012,-0.010,-111.642]
MGYP000729909485	MspA	[-0.016 ,0.012 ,1.000]	[0.575,-0.533,-46.236]
UniRef90-D5UVT3	MspA	[-0.001 ,-0.004 ,1.000]	[-0.080,0.235,-62.691]
UniRef90-A0A1A3GWV5	MspA	[0.011 ,-0.007 ,1.000]	[-0.161,0.177,-56.675]
MGYP002715439052	MspA	[-0.003 ,0.010 ,1.000]	[-0.879,0.280,-46.680]
UniRef90-UPI00048F10D2	MspA	[0.014 ,-0.003 ,1.000]	[-0.209,-0.062,-60.801]
AF-A0A1A1Y2D2	MspA	[-0.008 ,0.008 ,1.000]	[0.283,-0.095,87.772]
AF-A0A1J0U2A4	MspA	[0.002 ,0.002 ,1.000]	[0.001,-0.052,-66.195]
AF-A0A840LLU8	MspA	[0.003 ,-0.001 ,1.000]	[0.088,-0.022,103.987]
AF-A0A1X0A893	MspA	[-0.004 ,-0.003 ,1.000]	[0.202,0.054,-50.140]
UniRef90-A0A842JU37	MspA	[-0.001 ,-0.000 ,1.000]	[0.079,-0.210,69.293]
UniRef90-A0A840EZ19	MspA	[-0.002 ,-0.002 ,1.000]	[-0.063,0.029,-65.463]
UniRef90-UPI000B9B51EA	MspA	[0.011 ,0.007 ,1.000]	[-0.401,0.065,8.801]
UniRef90-UPI001A93E41C	MspA	[-0.005 ,0.004 ,1.000]	[0.131,-0.068,-47.813]
UniRef90-A0A370GL49	MspA	[0.014 ,-0.010 ,1.000]	[-0.077,0.211,102.643]
UniRef90-A0AAQ0R8Z3	MspA	[-0.001 ,-0.037 ,0.999]	[0.248,-17.692,89.635]
AF-A0A1A3THQ3	MspA	[-0.004 ,0.118 ,0.993]	[0.869,-9.397,-54.662]
UniRef90-A0A2A3GJI1	MspA	[-0.008 ,-0.003 ,1.000]	[0.142,0.018,88.483]
UniRef90-UPI0009A83562	MspA	[-0.001 ,0.000 ,1.000]	[0.009,0.056,92.373]
AF-A0A378UR35	MspA	[0.003 ,0.008 ,1.000]	[-0.029,-0.192,-78.310]
MGYP005983307401	MspA	[0.003 ,0.003 ,1.000]	[-0.144,-0.047,-65.266]
UniRef90-UPI00146C501D	MspA	[-0.006 ,-0.002 ,1.000]	[0.175,0.129,87.003]
AF-A0A6I2FND5	MspA	[-0.001 ,-0.006 ,1.000]	[0.030,0.106,-137.901]
AF-A0A7X9ML17	MspA	[0.014 ,-0.005 ,1.000]	[-0.444,0.099,-128.777]
UniRef90-A0A7X6RGD3	MspA	[-0.002 ,0.010 ,1.000]	[0.086,-0.315,-58.299]
UniRef90-UPI002E10A83D	MspA	[-0.002 ,-0.001 ,1.000]	[0.230,0.096,103.983]
AF-A0A318HCA2	MspA	[0.002 ,-0.008 ,1.000]	[0.186,-0.010,-185.833]
UniRef90-UPI00048509E0	MspA	[-0.005 ,0.002 ,1.000]	[-0.068,-0.028,-165.954]
AF-A0A4R6X1T3	MspA	[0.008 ,0.106 ,0.994]	[-0.942,18.524,86.809]
UniRef90-UPI00256FFEFA	MspA	[-0.002 ,-0.001 ,1.000]	[0.014,0.057,-66.229]
UniRef90-UPI0008261FD2	MspA	[-0.003 ,0.009 ,1.000]	[0.008,-0.166,-77.078]
AF-A0A5A7WPS5	MspA	[-0.000 ,0.008 ,1.000]	[-0.003,-0.148,97.481]
AF-A0A447GBH7	MspA	[0.002 ,0.000 ,1.000]	[0.031,-0.003,-68.351]
MGYP003605000773	MspA	[0.002 ,-0.004 ,1.000]	[0.209,6.280,-55.914]
UniRef90-UPI002574771D	MspA	[-0.009 ,0.009 ,1.000]	[0.134,-0.145,-64.074]
UniRef90-A0A3G8JKU1	MspA	[-0.015 ,0.013 ,1.000]	[0.322,-0.366,-143.462]
UniRef90-A0A285L4R2	MspA	[-0.002 ,-0.032 ,0.999]	[0.638,6.936,-58.504]
AF-A0A5A7WSW5	MspA	[-0.000 ,0.000 ,1.000]	[0.001,0.002,91.232]
UniRef90-UPI0029C82FC4	MspA	[0.013 ,-0.007 ,1.000]	[-0.065,0.132,130.627]
AF-A1UL65	MspA	[-0.008 ,-0.009 ,1.000]	[0.213,0.359,-47.193]
AF-A0A1A0LAM6	MspA	[-0.005 ,0.020 ,1.000]	[0.082,-0.505,-48.138]
AF-A0A4R7A0K9	MspA	[0.024 ,-0.015 ,1.000]	[-0.329,0.003,-147.797]
AF-A0A1E3RV95	MspA	[-0.004 ,-0.001 ,1.000]	[0.122,0.052,104.182]
UniRef90-A0AAI8XSK8	MspA	[-0.002 ,0.008 ,1.000]	[-3.000,2.358,25.321]
UniRef90-A0A1I0U4U3	MspA	[-0.003 ,-0.004 ,1.000]	[-0.156,0.447,-6.808]
AF-A0A124ENI7	MspA	[-0.017 ,0.003 ,1.000]	[0.459,-0.070,92.602]
AF-A0A1X2F2N9	MspA	[0.002 ,-0.007 ,1.000]	[-0.040,0.212,-48.926]
AF-A0A553AB43	MspA	[-0.003 ,-0.002 ,1.000]	[0.212,-0.096,-59.841]
AF-A0A318HAJ1	MspA	[0.012 ,0.001 ,1.000]	[-0.354,0.025,89.654]
AF-A0A1X0D504	MspA	[0.002 ,0.000 ,1.000]	[-0.011,0.055,105.767]
UniRef90-A0AAU3PVA9	MspA	[-0.000 ,-0.002 ,1.000]	[0.168,0.213,-63.938]
UniRef90-UPI0005F85099	MspA	[-0.004 ,-0.001 ,1.000]	[0.132,-0.042,71.343]
AF-A0A378SRR4	MspA	[0.019 ,0.002 ,1.000]	[-0.575,0.034,89.321]
AF-A0A1A1ZDM8	MspA	[0.002 ,0.005 ,1.000]	[-0.094,-0.114,103.566]
AF-A0A5N0EL42	MspA	[-0.006 ,-0.002 ,1.000]	[0.180,0.148,-116.549]
AF-A0A448IJR7	MspA	[-0.002 ,0.009 ,1.000]	[-0.015,-0.362,127.366]
AF-A0A1A3THV0	MspA	[-0.005 ,0.003 ,1.000]	[0.097,-0.122,100.521]
AF-A0A1X0HLS4	MspA	[-0.006 ,0.012 ,1.000]	[0.165,-0.274,114.024]
AF-A0A5N5VBM6	MspA	[0.002 ,-0.012 ,1.000]	[0.169,0.417,-56.464]
UniRef90-A0A9W5TSN5	MspA	[-0.010 ,0.002 ,1.000]	[0.349,-0.032,-50.713]
AF-A0A4Y6IJ11	MspA	[0.000 ,0.000 ,1.000]	[-0.008,0.003,-49.943]
UniRef90-UPI0019D14F53	MspA	[0.011 ,-0.017 ,1.000]	[-0.115,17.074,616.158]
UniRef90-UPI001CE45EF6	MspA	[0.012 ,0.084 ,0.996]	[0.437,6.422,-72.790]
UniRef90-A0AAU3UX74	MspA	[-0.004 ,0.001 ,1.000]	[0.111,0.067,106.804]
UniRef90-UPI000935639D	MspA	[-0.011 ,0.002 ,1.000]	[0.398,-0.074,-112.947]
AF-A0A6N4VXX5	MspA	[-0.001 ,-0.003 ,1.000]	[0.033,0.121,-49.084]
AF-A0A0J8U0C0	MspA	[-0.004 ,-0.007 ,1.000]	[0.049,0.220,-63.413]
AF-A0A5C7MQU5	MspA	[-0.004 ,0.007 ,1.000]	[-0.132,-0.057,-57.465]
AF-A0A7I9WJY1	MspA	[0.003 ,0.008 ,1.000]	[-1.279,-0.415,-44.688]
AF-A0A064CNI5	MspA	[0.002 ,-0.000 ,1.000]	[0.006,0.004,-68.209]
UniRef90-A0A5N0E6X7	MspA	[-0.012 ,0.045 ,0.999]	[0.333,-2.731,-55.750]
UniRef90-M0QG91	MspA	[-0.006 ,0.056 ,0.998]	[2.174,-20.292,90.023]
AF-A0A117JQI8	MspA	[-0.006 ,-0.003 ,1.000]	[0.088,0.074,105.508]
UniRef90-A0A179V7S1	MspA	[-0.001 ,0.001 ,1.000]	[0.065,-0.010,-110.714]
UniRef90-A0A1X0IYF0	MspA	[0.002 ,-0.033 ,0.999]	[0.272,6.432,94.188]
AF-A0A7I7ZQB9	MspA	[0.005 ,0.076 ,0.997]	[0.091,-12.334,95.628]
UniRef90-A0A6G9XXB9	MspA	[-0.003 ,-0.001 ,1.000]	[0.181,-0.045,-201.061]
UniRef90-UPI0024153BB6	MspA	[-0.019 ,0.004 ,1.000]	[0.281,-0.149,-57.385]
AF-A0A318RP20	MspA	[-0.011 ,0.062 ,0.998]	[-2.301,14.911,89.503]
AF-A0A1A2LTI0	MspA	[-0.003 ,-0.007 ,1.000]	[0.076,0.144,-69.258]
UniRef90-UPI0034497D8B	MspA	[-0.006 ,-0.006 ,1.000]	[0.250,0.178,-117.743]
AF-A0A1X0J6V7	MspA	[0.000 ,0.001 ,1.000]	[-0.008,0.013,-50.284]
AF-A2V9I4	MspA	[0.005 ,-0.011 ,1.000]	[-0.128,0.340,101.824]
AF-A0A1A3NVD5	MspA	[-0.003 ,0.006 ,1.000]	[0.019,-0.135,146.560]
AF-A0A498P917	MspA	[-0.005 ,0.020 ,1.000]	[-1.311,2.824,-49.652]
UniRef90-UPI002475EAE2	MspA	[0.002 ,0.005 ,1.000]	[0.021,0.065,91.304]
UniRef90-A0A0D1LNB0	MspA	[0.003 ,-0.001 ,1.000]	[0.072,-0.055,-87.533]
UniRef90-UPI0006918CF3	MspA	[0.001 ,-0.003 ,1.000]	[0.006,-0.020,233.460]
UniRef90-UPI00299DD81D	MspA	[0.004 ,-0.001 ,1.000]	[-0.083,0.061,-144.484]
UniRef90-UPI001CA69304	MspA	[0.170 ,-0.001 ,0.986]	[21.089,-1.196,14.850]
AF-A0A7I7UR38	MspA	[0.000 ,-0.005 ,1.000]	[0.012,0.123,106.391]
AF-A0A810PBD0	MspA	[0.010 ,-0.005 ,1.000]	[-0.228,0.110,-44.846]
UniRef90-UPI0013244642	MspA	[-0.009 ,-0.011 ,1.000]	[0.017,0.418,-8.687]
AF-R4UEV5	MspA	[0.001 ,-0.013 ,1.000]	[-0.056,0.365,-61.030]
AF-A0A5N5UW30	MspA	[-0.001 ,0.002 ,1.000]	[0.047,-0.110,105.777]
UniRef90-A0A317NBA1	MspA	[0.004 ,0.003 ,1.000]	[-0.063,-0.025,93.983]
UniRef90-A0A5C5S5J0	MspA	[0.005 ,-0.010 ,1.000]	[-0.017,-0.014,-58.120]
AF-L0J1M2	MspA	[-0.011 ,0.009 ,1.000]	[0.418,-0.201,-46.191]
UniRef90-H6N3E1	MspA	[-0.002 ,0.003 ,1.000]	[0.101,-0.078,225.046]
AF-X8DYE5	MspA	[-0.003 ,0.004 ,1.000]	[0.075,0.028,104.551]
AF-A1UL66	MspA	[-0.008 ,-0.009 ,1.000]	[0.213,0.359,-47.193]
AF-A0A117JKU3	MspA	[0.012 ,0.019 ,1.000]	[-0.288,-0.556,89.108]
AF-A0A4Y9N1Q3	MspA	[-0.012 ,-0.003 ,1.000]	[0.361,-0.015,-46.218]
AF-A0A7W9ULC5	MspA	[-0.021 ,0.003 ,1.000]	[1.023,-0.101,9.196]
MGYP001389489905	MspA	[0.007 ,-0.018 ,1.000]	[-0.179,0.465,91.089]
AF-A0A552ZRB0	MspA	[-0.004 ,0.013 ,1.000]	[0.116,-0.439,147.073]
AF-A0A1B4Y104	MspA	[-0.002 ,0.001 ,1.000]	[0.082,-0.028,-48.016]
UniRef90-UPI0008368131	MspA	[0.001 ,0.000 ,1.000]	[0.007,0.000,-55.953]
UniRef90-UPI0009F9CBA3	MspA	[0.007 ,-0.002 ,1.000]	[-0.159,0.010,-107.542]
AF-A0A100ZPM6	MspA	[-0.007 ,0.015 ,1.000]	[0.053,-0.471,108.586]
AF-V5XH42	MspA	[-0.029 ,-0.126 ,0.992]	[-1.138,6.996,-39.365]
AF-A0A1H4G2Z3	MspA	[-0.010 ,0.002 ,1.000]	[0.142,-0.058,-150.257]
AF-A0A1A3HBM4	MspA	[-0.008 ,-0.006 ,1.000]	[0.225,0.239,90.784]
AF-A0A179V5D0	MspA	[0.001 ,-0.001 ,1.000]	[-0.005,-0.015,-49.507]
UniRef90-A0A426R284	MspA	[0.003 ,-0.003 ,1.000]	[-0.136,0.114,-71.924]
UniRef90-UPI00265889A3	MspA	[-0.002 ,0.009 ,1.000]	[0.006,-0.357,-145.359]
AF-A0A810KQU1	MspA	[-0.009 ,-0.002 ,1.000]	[0.227,-0.006,-118.346]
AF-A0A5A7WXU1	MspA	[0.001 ,0.013 ,1.000]	[0.032,-0.433,89.351]
UniRef90-UPI0004C37BD8	MspA	[0.001 ,-0.004 ,1.000]	[1.597,-0.021,-56.065]
UniRef90-UPI002E1F3F8C	MspA	[-0.002 ,-0.001 ,1.000]	[-0.063,-0.044,-52.672]
UniRef90-A0A932IN38	MspA	[0.004 ,-0.005 ,1.000]	[-0.062,0.150,-65.589]
UniRef90-UPI00059504D9	MspA	[0.006 ,-0.003 ,1.000]	[-0.097,-0.052,-68.742]
MGYP005989786855	MspA	[-0.001 ,0.001 ,1.000]	[0.004,-0.020,-93.827]
UniRef90-UPI0016558772	MspA	[-0.021 ,0.015 ,1.000]	[0.164,-0.185,-55.976]
UniRef90-A0A848KUC9	MspA	[-0.008 ,0.002 ,1.000]	[0.127,-0.020,-77.721]
AF-A0A117I8B2	MspA	[-0.005 ,-0.001 ,1.000]	[0.108,0.047,104.689]
AF-A0A6N4WBI6	MspA	[0.027 ,-0.002 ,1.000]	[-0.747,0.049,-47.282]
MGYP003738467441	MspA	[0.001 ,0.003 ,1.000]	[-0.008,-0.013,107.821]
AF-A0A1X2LRF6	MspA	[0.004 ,-0.008 ,1.000]	[-0.093,0.182,114.072]
UniRef90-K0ELH7	MspA	[-0.005 ,0.009 ,1.000]	[0.034,-0.221,-96.417]
AF-A0A2S7N8A7	MspA	[0.002 ,-0.009 ,1.000]	[-0.073,0.397,-52.360]
UniRef90-UPI0019CF8C1C	MspA	[0.006 ,-0.003 ,1.000]	[-0.166,0.181,98.502]
UniRef90-A0A1P8YBP7	MspA	[-0.007 ,-0.005 ,1.000]	[0.069,0.071,-55.013]
AF-A0A1S1M5W6	MspA	[-0.000 ,-0.000 ,1.000]	[-0.008,0.008,25.471]
UniRef90-A0A5N0EEL3	MspA	[-0.002 ,0.004 ,1.000]	[0.066,-0.165,-60.444]
UniRef90-UPI0007EAB4D8	MspA	[-0.007 ,0.005 ,1.000]	[0.110,-0.143,85.583]
UniRef90-UPI002E0EC167	MspA	[0.009 ,-0.006 ,1.000]	[0.039,0.107,-68.301]
UniRef90-UPI001CD1BFD9	MspA	[-0.011 ,0.012 ,1.000]	[-0.020,-0.204,91.925]
MGYP000169680144	MspA	[-0.016 ,-0.021 ,1.000]	[0.507,0.598,-43.912]
AF-A0A386UF86	MspA	[0.004 ,-0.011 ,1.000]	[-0.089,0.288,-60.156]
AF-A0A1E7Y745	MspA	[-0.001 ,0.001 ,1.000]	[-0.019,-0.115,104.060]
AF-A1UJW5	MspA	[0.003 ,0.001 ,1.000]	[-0.049,0.075,104.760]
AF-A0A6N4UYK6	MspA	[0.009 ,0.013 ,1.000]	[-0.254,-0.328,91.089]
UniRef90-UPI002E23335A	MspA	[0.003 ,-0.007 ,1.000]	[-0.050,0.200,102.056]
UniRef90-UPI0002EA387C	MspA	[-0.003 ,-0.009 ,1.000]	[0.051,0.132,86.205]
AF-A0A4R2UF20	MspA	[0.000 ,0.001 ,1.000]	[0.002,0.047,-65.344]
UniRef90-A0A932IZ39	MspA	[-0.008 ,0.001 ,1.000]	[0.191,-0.228,-88.499]
UniRef90-A0A3S4V9N8	MspA	[-0.003 ,-0.002 ,1.000]	[0.095,-0.079,30.382]
AF-A0A0J6VX66	MspA	[0.001 ,0.009 ,1.000]	[-0.033,-0.315,105.512]
UniRef90-UPI001FAA6FFF	MspA	[-0.003 ,-0.000 ,1.000]	[0.060,0.014,-87.872]
UniRef90-UPI00146F223B	MspA	[-0.000 ,-0.002 ,1.000]	[0.009,0.062,-172.438]
AF-A0A7Y4UZC2	MspA	[0.003 ,-0.005 ,1.000]	[-0.033,0.046,-157.648]
UniRef90-UPI002457E530	MspA	[0.004 ,-0.001 ,1.000]	[-0.196,0.019,-228.188]
UniRef90-UPI0024563F65	MspA	[-0.017 ,0.092 ,0.996]	[1.654,-8.150,-56.770]
AF-A0A1A3CAC4	MspA	[-0.001 ,0.010 ,1.000]	[0.006,-0.224,115.740]
AF-E6TG11	MspA	[-0.009 ,-0.003 ,1.000]	[0.031,0.066,-134.192]
AF-B2HGK7	MspA	[-0.002 ,-0.009 ,1.000]	[0.098,0.050,28.383]
UniRef90-UPI0018D12E76	MspA	[0.002 ,0.014 ,1.000]	[-0.022,-0.215,90.651]
AF-A0A8B4E4H2	MspA	[-0.005 ,-0.002 ,1.000]	[0.169,0.057,-61.408]
UniRef90-UPI0021B614B9	MspA	[-0.003 ,0.007 ,1.000]	[0.075,-0.171,-67.837]
AF-K0UHZ5	MspA	[-0.013 ,0.004 ,1.000]	[0.310,-0.095,90.815]
UniRef90-A0AAV2WR03	MspA	[-0.002 ,0.002 ,1.000]	[0.054,-0.087,264.729]
AF-A0A4R8SDC1	MspA	[-0.006 ,0.003 ,1.000]	[0.217,-0.154,126.824]
AF-A0A1X0IPU0	MspA	[0.010 ,0.001 ,1.000]	[-0.311,-0.068,-48.181]
AF-A0A3S4TU62	MspA	[-0.002 ,0.013 ,1.000]	[0.077,-0.415,-64.106]
UniRef90-UPI001FBB129F	MspA	[0.001 ,0.002 ,1.000]	[-0.016,-0.041,-87.154]
AF-A0A6N4V3D9	MspA	[0.002 ,-0.003 ,1.000]	[-0.103,-0.090,-64.107]
UniRef90-UPI001CD8139B	MspA	[0.007 ,0.004 ,1.000]	[-0.134,-0.053,-70.988]
UniRef90-UPI001AE1455B	MspA	[0.000 ,0.000 ,1.000]	[-0.081,-0.011,-70.237]
UniRef90-UPI0025E20DA4	MspA	[0.004 ,-0.004 ,1.000]	[-0.046,0.188,88.159]
AF-A0A7X5ZBR5	MspA	[0.003 ,-0.005 ,1.000]	[-0.041,0.083,110.097]
AF-A0A0J6YT41	MspA	[0.010 ,-0.005 ,1.000]	[-0.314,0.092,-127.493]
AF-A0A0R3IYZ4	MspA	[-0.003 ,-0.003 ,1.000]	[0.055,-0.033,-72.386]
UniRef90-A0A541AZN2	MspA	[-0.005 ,-0.006 ,1.000]	[0.074,0.102,-87.827]
UniRef90-UPI001FDF54E1	MspA	[0.002 ,0.005 ,1.000]	[-0.096,-0.232,110.025]
UniRef90-UPI001F4A8B19	MspA	[-0.001 ,0.001 ,1.000]	[0.038,-0.016,-78.656]
UniRef90-A0A6I5ZBP6	MspA	[-0.010 ,0.018 ,1.000]	[0.132,-0.212,-32.156]
AF-A0A7I9WQ65	MspA	[-0.010 ,0.007 ,1.000]	[0.261,-0.184,110.091]
AF-A0A7I7N3T6	MspA	[-0.001 ,-0.004 ,1.000]	[-0.008,0.078,112.504]
UniRef90-UPI000C7ABAB3	MspA	[0.004 ,-0.010 ,1.000]	[-0.078,0.233,112.342]
AF-A0A225TGG4	MspA	[-0.005 ,0.020 ,1.000]	[0.134,-0.641,-116.554]
AF-A0A4Q7QYX1	MspA	[0.003 ,-0.008 ,1.000]	[-0.024,0.247,92.010]
UniRef90-UPI001C5E8821	MspA	[-0.010 ,-0.004 ,1.000]	[0.138,0.071,90.207]
AF-A0A1Z4ESN2	MspA	[-0.004 ,-0.001 ,1.000]	[0.114,0.073,-81.484]
AF-G4I4V8	MspA	[-0.001 ,0.013 ,1.000]	[0.003,-0.448,-48.510]
UniRef90-UPI002457F870	MspA	[-0.010 ,0.007 ,1.000]	[0.119,-0.015,204.992]
AF-A0A837ZRR9	MspA	[0.004 ,0.001 ,1.000]	[0.031,-0.053,-62.482]
UniRef90-A0A3S3A642	MspA	[0.009 ,-0.003 ,1.000]	[0.303,0.057,113.183]
UniRef90-A0A0V9UKZ7	MspA	[0.001 ,-0.000 ,1.000]	[-0.054,0.062,-92.374]
UniRef90-C1B6F8	MspA	[-0.001 ,0.016 ,1.000]	[0.135,-0.253,88.345]
UniRef90-A0A1H1H6R9	MspA	[0.006 ,0.010 ,1.000]	[0.012,-0.155,-69.138]
AF-I4BE37	MspA	[-0.013 ,0.005 ,1.000]	[0.339,-0.094,107.056]
UniRef90-A0A1P8YL94	MspA	[-0.004 ,-0.001 ,1.000]	[0.054,0.046,-57.811]
MGYP000576578453	MspA	[-0.008 ,0.000 ,1.000]	[0.272,0.013,-64.260]
UniRef90-UPI002DD92AC4	MspA	[-0.000 ,-0.005 ,1.000]	[-0.017,0.115,104.788]
UniRef90-K0F8H9	MspA	[-0.001 ,0.004 ,1.000]	[0.164,-0.080,10.683]
AF-A0A1Z4EUH6	MspA	[-0.006 ,0.002 ,1.000]	[-0.082,0.020,104.457]
AF-A0A4R8SX54	MspA	[0.006 ,-0.007 ,1.000]	[-0.126,0.178,88.300]
UniRef90-UPI0002FCC068	MspA	[0.007 ,-0.005 ,1.000]	[0.992,-1.902,-66.697]
AF-A0A1A3SVY7	MspA	[-0.005 ,0.012 ,1.000]	[0.134,-0.242,-48.010]
UniRef90-UPI001CF8DEF0	MspA	[0.007 ,-0.003 ,1.000]	[-0.102,0.263,-83.828]
AF-A0A850PVW7	MspA	[0.014 ,0.011 ,1.000]	[-0.537,-0.333,109.141]
UniRef90-UPI0020A4573B	MspA	[0.012 ,-0.130 ,0.991]	[-1.887,17.681,91.067]
UniRef90-A0A2S6ASG7	MspA	[0.003 ,0.011 ,1.000]	[-0.096,-0.129,-46.591]
UniRef90-UPI000837345E	MspA	[-0.001 ,0.008 ,1.000]	[0.038,-0.070,-59.395]
UniRef90-UPI001C24795C	MspA	[0.007 ,-0.004 ,1.000]	[-0.062,0.037,102.049]
AF-A0A6N4VUI7	MspA	[-0.002 ,0.004 ,1.000]	[0.002,0.105,-101.728]
AF-A0A6M0KJD4	MspA	[-0.002 ,-0.004 ,1.000]	[0.054,0.101,85.476]
UniRef90-UPI0002E67ED4	MspA	[-0.012 ,-0.008 ,1.000]	[0.224,0.131,-56.274]
UniRef90-UPI0008016AF8	MspA	[0.020 ,-0.005 ,1.000]	[-0.456,0.128,96.605]
AF-A0A1A2TGR2	MspA	[-0.004 ,0.001 ,1.000]	[0.084,-0.076,-58.741]
UniRef90-UPI0005BBDA91	MspA	[0.004 ,0.002 ,1.000]	[-0.096,-0.025,-212.811]
UniRef90-UPI002938FF82	MspA	[0.006 ,-0.000 ,1.000]	[-0.139,-0.002,111.392]
UniRef90-A0A0B8NC02	MspA	[-0.002 ,-0.107 ,0.994]	[-1.227,-13.290,-223.537]
UniRef90-A0A6I5ZL88	MspA	[-0.069 ,-0.153 ,0.986]	[-8.216,-12.645,84.208]
AF-A0A7I7U3N9	MspA	[-0.004 ,-0.003 ,1.000]	[-0.059,0.109,-124.982]
UniRef90-H5TPW5	MspA	[-0.000 ,-0.001 ,1.000]	[-0.001,-0.007,92.380]
AF-A0A7Y4V1K7	MspA	[-0.009 ,-0.001 ,1.000]	[0.156,0.041,-83.437]
AF-A0A2U3N9J6	MspA	[0.004 ,0.008 ,1.000]	[-0.119,-0.218,27.205]
UniRef90-UPI0020CFDDB2	MspA	[-0.003 ,-0.002 ,1.000]	[-0.010,-0.037,-106.878]
UniRef90-UPI000C7EDC9A	MspA	[0.003 ,-0.007 ,1.000]	[-0.026,0.263,92.287]
UniRef90-A0A9X3BNJ9	MspA	[-0.000 ,0.006 ,1.000]	[0.016,-0.136,104.613]
UniRef90-UPI001FCA5B4B	MspA	[-0.021 ,0.004 ,1.000]	[0.316,-0.095,-67.573]
AF-A0A7I7XRV5	MspA	[-0.010 ,0.006 ,1.000]	[-0.126,-0.792,90.000]
UniRef90-A0A961E2B9	MspA	[-0.002 ,-0.000 ,1.000]	[0.183,0.033,27.479]
UniRef90-UPI001A287A5B	MspA	[0.078 ,-0.150 ,0.986]	[-8.149,16.168,93.998]
AF-A0A7X5TZQ4	MspA	[-0.017 ,-0.002 ,1.000]	[0.484,-0.073,-62.143]
UniRef90-A0A291RR91	MspA	[0.025 ,-0.055 ,0.998]	[7.116,-17.846,87.377]
UniRef90-UPI002474A430	MspA	[-0.006 ,0.008 ,1.000]	[0.242,-0.224,97.858]
UniRef90-A0A846XSH7	MspA	[0.002 ,0.006 ,1.000]	[-0.048,0.045,167.912]
UniRef90-UPI0028BBD4F2	MspA	[0.001 ,-0.002 ,1.000]	[0.018,-0.094,-134.395]
AF-A0A7W5SV60	MspA	[-0.002 ,-0.001 ,1.000]	[0.014,0.057,-66.229]
UniRef90-A0A7J5WZW8	MspA	[0.005 ,0.003 ,1.000]	[-0.091,0.015,-33.528]
AF-A0A0N9XM39	MspA	[0.008 ,0.017 ,1.000]	[-0.145,-0.243,98.505]
UniRef90-A0A260BDW1	MspA	[0.000 ,0.001 ,1.000]	[0.021,0.012,-75.970]
MGYP001042911398	MspA	[-0.002 ,0.002 ,1.000]	[-0.034,-0.052,-151.176]
AF-A0A391PBI3	MspA	[-0.004 ,0.003 ,1.000]	[0.092,-0.159,-57.133]
UniRef90-UPI002874A16E	MspA	[-0.001 ,-0.003 ,1.000]	[0.014,0.041,209.477]
AF-A0A0D1JAS6	MspA	[0.000 ,0.017 ,1.000]	[-0.072,-0.143,111.649]
UniRef90-A0AA37VPQ0	MspA	[-0.009 ,0.008 ,1.000]	[0.273,-0.158,90.407]
UniRef90-UPI001E3356C2	MspA	[-0.003 ,-0.012 ,1.000]	[-0.004,0.152,-123.229]
AF-C3JQ76	MspA	[0.020 ,0.068 ,0.997]	[0.621,19.195,87.089]
UniRef90-A0AAU3KT96	MspA	[-0.003 ,0.007 ,1.000]	[0.124,-0.102,93.728]
AF-A0A6I3ZSY7	MspA	[0.009 ,-0.001 ,1.000]	[-0.129,0.006,-45.575]
UniRef90-A0A235FIW4	MspA	[-0.008 ,-0.000 ,1.000]	[0.002,0.103,-54.409]
UniRef90-UPI002CF2C5AB	MspA	[-0.015 ,0.005 ,1.000]	[0.341,-0.125,37.804]
UniRef90-UPI00237CDBE0	MspA	[-0.014 ,-0.113 ,0.993]	[0.947,-18.625,86.215]
UniRef90-UPI001E5EB896	MspA	[0.016 ,0.011 ,1.000]	[-7.638,-9.243,113.142]
UniRef90-UPI0021F31B40	MspA	[0.010 ,0.017 ,1.000]	[-3.336,0.713,-47.042]
UniRef90-A0AA46S9V4	MspA	[0.001 ,-0.000 ,1.000]	[-0.054,0.048,-83.670]
UniRef90-UPI0007A4E011	MspA	[-0.003 ,-0.013 ,1.000]	[0.105,0.206,-71.750]
AF-A0A1X1VCY5	MspA	[-0.009 ,-0.005 ,1.000]	[0.188,0.120,103.816]
UniRef90-A0A7K1V8H9	MspA	[-0.001 ,-0.003 ,1.000]	[-0.021,0.035,-58.948]
UniRef90-A0A960BU44	MspA	[-0.003 ,0.010 ,1.000]	[0.073,-0.318,-47.654]
AF-A0A2C9T568	MspA	[-0.001 ,0.013 ,1.000]	[0.003,-0.448,-48.510]
AF-A0A1X2AEW6	MspA	[-0.000 ,0.009 ,1.000]	[-0.019,-0.244,-61.911]
AF-A0A5A7ZQR8	MspA	[0.013 ,-0.010 ,1.000]	[-0.132,0.200,-48.965]
UniRef90-UPI0023E13C6B	MspA	[0.011 ,0.002 ,1.000]	[-0.195,-0.025,471.088]
AF-A0A7W5XJ69	MspA	[-0.002 ,0.006 ,1.000]	[0.046,-0.222,89.797]
UniRef90-A0A562D636	MspA	[0.003 ,-0.000 ,1.000]	[-0.151,-0.013,-133.782]
UniRef90-A0A1D8T875	MspA	[0.000 ,0.000 ,1.000]	[0.011,0.015,69.135]
AF-A0A7K1JNK1	MspA	[-0.006 ,-0.002 ,1.000]	[0.082,0.088,91.388]
AF-A0A7I7XNI6	MspA	[-0.003 ,0.005 ,1.000]	[-0.061,-0.043,-63.150]
AF-A0A829HYM1	MspA	[0.000 ,0.001 ,1.000]	[-0.013,-0.056,80.056]
AF-A0A378SYN3	MspA	[0.002 ,-0.011 ,1.000]	[-1.088,-9.129,-89.423]
AF-A0A375YRP4	MspA	[0.013 ,-0.022 ,1.000]	[-0.302,0.649,91.381]
UniRef90-A0A3N4GWC1	MspA	[0.002 ,-0.003 ,1.000]	[0.066,0.044,110.181]
UniRef90-UPI001CD2F7E2	MspA	[-0.006 ,-0.000 ,1.000]	[-0.088,-0.214,38.979]
AF-A0A1A0TUN8	MspA	[-0.008 ,0.011 ,1.000]	[0.149,-0.276,-72.143]
AF-A0A1X1X1Q8	MspA	[0.013 ,0.009 ,1.000]	[-0.122,-0.027,-57.751]
UniRef90-A0A848KX71	MspA	[0.006 ,0.018 ,1.000]	[-0.098,-0.357,-131.355]
UniRef90-UPI001F06294D	MspA	[-0.015 ,0.002 ,1.000]	[0.088,0.187,-46.293]
UniRef90-UPI0024B99296	MspA	[-0.008 ,-0.002 ,1.000]	[0.180,-0.265,-113.910]
UniRef90-A0A0J6W3M0	MspA	[-0.003 ,-0.013 ,1.000]	[-1.905,2.558,-50.219]
AF-A0A329LUC2	MspA	[-0.000 ,-0.001 ,1.000]	[0.017,0.107,102.939]
AF-A0A7U4RDK0	MspA	[0.003 ,-0.001 ,1.000]	[-0.191,0.050,-49.833]
AF-A0A1E7YC02	MspA	[-0.008 ,-0.014 ,1.000]	[0.247,0.392,90.828]
UniRef90-UPI001FD922D0	MspA	[0.001 ,-0.002 ,1.000]	[-0.007,-0.017,-98.029]
AF-A0A5C7WZ25	MspA	[-0.014 ,0.003 ,1.000]	[0.260,0.043,-46.670]
AF-A0A1Q4T9X6	MspA	[-0.010 ,0.011 ,1.000]	[0.272,-0.296,91.176]
UniRef90-A0A7K2HVW7	MspA	[-0.018 ,-0.015 ,1.000]	[0.375,0.408,16.038]
AF-A0A837ZX79	MspA	[-0.007 ,0.001 ,1.000]	[-0.095,-0.024,-44.601]
AF-A0A132PCN7	MspA	[0.003 ,0.000 ,1.000]	[0.033,-0.002,102.978]
UniRef90-UPI0003E24E60	MspA	[-0.005 ,-0.005 ,1.000]	[0.178,0.126,-109.994]
MGYP003691454997	MspA	[0.002 ,0.004 ,1.000]	[0.002,-0.114,66.712]
AF-A0A1A0RJE1	MspA	[-0.004 ,0.012 ,1.000]	[0.173,-0.384,103.701]
UniRef90-UPI001F37F128	MspA	[-0.005 ,0.009 ,1.000]	[0.133,-0.215,-72.170]
UniRef90-UPI001CE3EBF7	MspA	[-0.015 ,-0.064 ,0.998]	[-0.802,-17.359,89.587]
UniRef90-UPI002E7BCB93	MspA	[-0.005 ,0.003 ,1.000]	[0.038,-0.118,18.234]
AF-A0A4Z0N299	MspA	[0.003 ,-0.004 ,1.000]	[-0.025,0.026,-47.373]
UniRef90-UPI0002D98932	MspA	[-0.002 ,-0.009 ,1.000]	[0.098,0.050,28.383]
AF-A0A7K1JI41	MspA	[-0.000 ,0.005 ,1.000]	[0.080,0.017,-57.252]
UniRef90-UPI001F0EF3AC	MspA	[0.001 ,-0.010 ,1.000]	[0.034,0.184,-88.358]
AF-A0A7V8RV34	MspA	[0.000 ,-0.000 ,1.000]	[-0.005,0.010,-49.836]
UniRef90-UPI001F0450F2	MspA	[-0.004 ,0.006 ,1.000]	[0.057,-0.006,-52.329]
UniRef90-UPI0007C65D12	MspA	[0.012 ,0.030 ,0.999]	[-3.468,-15.973,90.277]
AF-A0A6N4WBY0	MspA	[-0.019 ,0.005 ,1.000]	[0.552,-0.183,-46.314]
MGYP001350159033	MspA	[-0.009 ,-0.000 ,1.000]	[0.215,0.007,90.781]
AF-A0A6I3ZF83	MspA	[-0.029 ,0.004 ,1.000]	[0.830,-0.212,110.835]
AF-X8AKT8	MspA	[0.001 ,0.004 ,1.000]	[-0.009,-0.033,-48.227]
UniRef90-UPI001F388D3F	MspA	[0.009 ,-0.004 ,1.000]	[-0.188,0.033,23.947]
UniRef90-UPI002E12308B	MspA	[0.006 ,0.003 ,1.000]	[-0.008,-0.006,109.052]
UniRef90-UPI001C22B076	MspA	[-0.000 ,-0.003 ,1.000]	[0.038,0.088,90.307]
UniRef90-A0A243QBP7	MspA	[-0.009 ,-0.182 ,0.983]	[-0.856,20.132,-17.821]
MGYP003607173962	MspA	[0.000 ,-0.041 ,0.999]	[0.191,9.149,-69.814]
AF-I4BE72	MspA	[-0.018 ,-0.055 ,0.998]	[1.596,13.947,94.530]
UniRef90-UPI0022E692F4	MspA	[0.000 ,0.004 ,1.000]	[0.002,-0.004,112.524]
AF-A0A1S1LCX4	MspA	[-0.020 ,0.006 ,1.000]	[0.340,-0.111,11.153]
UniRef90-H0R3J6	MspA	[-0.002 ,0.012 ,1.000]	[0.037,-0.191,-58.842]
AF-A0A829QQK3	MspA	[0.002 ,-0.004 ,1.000]	[0.044,-0.012,90.265]
AF-A0A5A7ZMY1	MspA	[-0.007 ,-0.002 ,1.000]	[0.260,0.049,83.980]
MGYP002629763812	MspA	[-0.004 ,-0.004 ,1.000]	[0.116,0.078,112.870]
MGYP000459848700	MspA	[0.004 ,0.001 ,1.000]	[-0.065,-0.062,-98.080]
AF-A0A3D0NN38	MspA	[-0.001 ,0.001 ,1.000]	[-0.009,0.008,118.984]
AF-A0A2S8KZP5	MspA	[-0.017 ,0.000 ,1.000]	[0.533,-0.025,-47.088]
AF-A0A0J6YX99	MspA	[-0.005 ,-0.001 ,1.000]	[0.567,-2.294,104.356]
AF-A0A117JFX4	MspA	[0.001 ,-0.000 ,1.000]	[-0.012,0.018,-56.313]
UniRef90-UPI00278BAF64	MspA	[0.000 ,-0.001 ,1.000]	[-2.210,-15.728,89.474]
AF-A0A4Z0N885	MspA	[-0.005 ,-0.009 ,1.000]	[0.123,0.118,103.649]
UniRef90-UPI001FF4FB12	MspA	[-0.002 ,0.009 ,1.000]	[0.045,-0.182,-77.023]
UniRef90-UPI0022B48A34	MspA	[0.015 ,-0.010 ,1.000]	[-0.269,0.108,-58.435]
AF-X8DV21	MspA	[0.001 ,-0.005 ,1.000]	[-0.005,0.204,-63.084]
AF-A0A132PPS1	MspA	[0.004 ,0.000 ,1.000]	[-0.107,0.030,-63.360]
UniRef90-UPI00188EE636	MspA	[0.002 ,-0.002 ,1.000]	[-0.049,0.009,-60.837]
AF-A0R541	MspA	[-0.010 ,-0.012 ,1.000]	[0.356,0.401,90.563]
AF-A0A498PX05	MspA	[0.004 ,-0.011 ,1.000]	[-0.095,0.449,28.778]
UniRef90-A0A7K0DIK0	MspA	[-0.001 ,-0.001 ,1.000]	[-0.010,-0.006,95.781]
AF-A0A2U9PX14	MspA	[-0.001 ,-0.006 ,1.000]	[-0.075,0.107,90.750]
AF-U5EJ96	MspA	[-0.004 ,0.001 ,1.000]	[0.167,-0.005,-64.590]
UniRef90-UPI0022658ACB	MspA	[0.005 ,-0.010 ,1.000]	[0.969,1.606,112.540]
UniRef90-UPI0005621191	MspA	[-0.000 ,0.003 ,1.000]	[0.013,0.039,-77.483]
UniRef90-A0A6I2FJD6	MspA	[0.005 ,0.001 ,1.000]	[-0.092,0.052,80.668]
AF-A0A6S6P0W4	MspA	[0.018 ,-0.006 ,1.000]	[-0.478,0.170,-44.122]
AF-A0A7U4RCN3	MspA	[-0.006 ,-0.001 ,1.000]	[0.005,-0.066,-70.464]
UniRef90-A0A370GNH1	MspA	[-0.008 ,-0.001 ,-1.000]	[-21.209,0.788,85.119]
AF-A0A0J6VZW1	MspA	[-0.009 ,-0.012 ,1.000]	[0.342,0.358,108.436]
MGYP000931799587	MspA	[0.006 ,-0.005 ,1.000]	[-0.253,0.069,-282.690]
UniRef90-A0AAF1ABX6	MspA	[-0.005 ,-0.000 ,1.000]	[0.111,0.066,98.070]
AF-A0A7Y4V1G4	MspA	[0.002 ,-0.000 ,1.000]	[-0.098,0.007,10.289]
AF-A0A552ZRB2	MspA	[0.012 ,0.004 ,1.000]	[-0.343,-0.099,-50.752]
AF-A0A1A0PZ26	MspA	[-0.005 ,0.007 ,1.000]	[0.380,-0.035,119.250]
UniRef90-A0AAU4NHA6	MspA	[0.001 ,0.009 ,1.000]	[-0.027,-0.365,91.904]
AF-A0A1S1KTZ5	MspA	[0.003 ,0.006 ,1.000]	[-0.025,-0.101,-61.816]
UniRef90-A0A3S3ACM9	MspA	[0.001 ,-0.001 ,1.000]	[-0.061,0.007,106.952]
AF-A0A6I3ZQR5	MspA	[0.001 ,0.008 ,1.000]	[0.062,-0.209,91.216]
UniRef90-UPI001E638EBD	MspA	[0.004 ,-0.010 ,1.000]	[-0.162,0.309,-71.001]
AF-A0A1X1YB91	MspA	[-0.001 ,0.004 ,1.000]	[0.001,-0.070,114.118]
AF-A0A0M2K1G7	MspA	[-0.001 ,-0.005 ,1.000]	[0.001,0.071,-46.429]
UniRef90-UPI002458D83C	MspA	[0.011 ,-0.007 ,1.000]	[-0.213,0.142,93.036]
UniRef90-UPI0021B4077E	MspA	[0.006 ,-0.017 ,1.000]	[-0.117,0.325,-71.007]
AF-A0A0J6W1W8	MspA	[0.013 ,-0.006 ,1.000]	[-0.363,0.217,147.527]
AF-A0A829HXF7	MspA	[-0.006 ,-0.005 ,1.000]	[0.217,0.175,114.090]
MGYP001618240733	MspA	[-0.007 ,0.021 ,1.000]	[-1.742,-12.029,-110.587]
UniRef90-UPI00037B6E67	MspA	[0.020 ,-0.034 ,0.999]	[-1.020,3.334,-48.052]
AF-A0A1H6K221	MspA	[-0.018 ,0.012 ,1.000]	[0.519,-0.332,91.134]
UniRef90-UPI00081A66AA	MspA	[0.008 ,0.006 ,1.000]	[-0.162,-0.104,-279.127]
UniRef90-UPI001CFA3B37	MspA	[0.011 ,-0.011 ,1.000]	[-0.057,0.035,-126.000]
UniRef90-UPI0010C12A01	MspA	[-0.002 ,-0.003 ,1.000]	[0.103,0.081,106.654]
UniRef90-Q5YPT0	MspA	[0.000 ,0.007 ,1.000]	[0.005,-0.145,92.972]
UniRef90-UPI000AC301F6	MspA	[-0.001 ,0.003 ,1.000]	[0.116,-0.167,98.251]
AF-A0A1A2CAE9	MspA	[-0.011 ,-0.003 ,1.000]	[-0.028,-0.028,111.147]
AF-A0A6G9Y193	MspA	[0.003 ,0.046 ,-0.999]	[-0.286,20.556,75.413]
UniRef90-A0A516WL96	MspA	[-0.090 ,-0.116 ,0.989]	[-15.713,-15.138,-24.943]
UniRef90-C1B5I6	MspA	[0.006 ,-0.004 ,1.000]	[-0.045,0.042,113.036]
AF-A0A0R3FJ43	MspA	[0.010 ,-0.009 ,1.000]	[-0.293,0.278,122.158]
AF-A0A542NYR6	MspA	[-0.002 ,0.007 ,1.000]	[0.145,-0.029,107.245]
AF-A0A1I2FSJ5	MspA	[-0.006 ,0.000 ,1.000]	[0.153,0.018,-176.420]
UniRef90-UPI00166DBE84	MspA	[-0.014 ,0.003 ,1.000]	[0.241,-0.067,85.271]
UniRef90-UPI001F27E33F	MspA	[0.002 ,-0.003 ,1.000]	[0.021,0.005,103.355]
AF-A0A179V9D8	MspA	[0.012 ,-0.005 ,1.000]	[-0.385,0.148,-50.792]
UniRef90-UPI0025748EDF	MspA	[0.002 ,0.003 ,1.000]	[0.010,0.016,86.723]
UniRef90-UPI00073F550E	MspA	[0.006 ,0.016 ,1.000]	[0.010,-0.340,109.890]
UniRef90-A0A849BP26	MspA	[0.010 ,0.012 ,1.000]	[-0.176,-0.185,87.873]
UniRef90-A0A837ZW79	MspA	[0.002 ,-0.003 ,1.000]	[0.179,-0.065,64.720]
UniRef90-UPI0005F7C64D	MspA	[0.013 ,0.014 ,1.000]	[0.119,-0.494,46.821]
UniRef90-UPI000833E35B	MspA	[0.005 ,-0.005 ,1.000]	[0.005,0.073,109.764]
MGYP002652604632	MspA	[0.007 ,0.003 ,1.000]	[-0.188,-0.126,100.354]
AF-A0A1A2XDK8	MspA	[-0.002 ,-0.002 ,1.000]	[-0.014,-0.016,-48.607]
AF-I4BIC3	MspA	[-0.002 ,0.094 ,0.996]	[-0.684,-14.615,96.012]
AF-A0A1P8XDM8	MspA	[0.002 ,0.009 ,1.000]	[-0.004,-0.324,105.729]
UniRef90-UPI00241838C9	MspA	[0.001 ,-0.005 ,1.000]	[0.062,-0.002,91.290]
AF-A0A1A2VR82	MspA	[0.002 ,0.004 ,1.000]	[-0.247,-0.414,31.035]
AF-A0A7I7KAD0	MspA	[-0.009 ,-0.005 ,1.000]	[0.189,-0.006,117.189]
UniRef90-A0A7I9V1J4	MspA	[0.004 ,0.002 ,1.000]	[-0.100,-0.044,-64.753]
AF-A0A1X0BRP3	MspA	[-0.016 ,-0.002 ,1.000]	[0.392,0.016,103.048]
UniRef90-UPI0024B8A8C8	MspA	[0.003 ,0.002 ,1.000]	[-0.067,-0.052,-44.729]
UniRef90-A0A1H7N5I6	MspA	[-0.017 ,-0.012 ,1.000]	[-29.997,48.432,-61.695]
UniRef90-A0A931IFT6	MspA	[-0.021 ,0.010 ,1.000]	[0.406,-0.146,-62.222]
UniRef90-A0A931HMK6	MspA	[0.000 ,-0.002 ,1.000]	[0.004,0.071,80.811]
UniRef90-UPI00226F1294	MspA	[-0.013 ,-0.011 ,1.000]	[0.286,0.351,28.433]
UniRef90-UPI0028BF505E	MspA	[0.008 ,0.013 ,1.000]	[-0.553,-2.483,-58.742]
UniRef90-A0A366D377	MspA	[-0.001 ,0.000 ,1.000]	[-0.008,-0.008,-99.305]
UniRef90-UPI000829DEB3	MspA	[-0.008 ,0.002 ,1.000]	[0.070,-0.028,-43.045]
UniRef90-UPI0018933567	MspA	[0.002 ,-0.002 ,1.000]	[0.096,0.103,-107.472]
UniRef90-UPI0027DD012B	MspA	[0.225 ,0.126 ,0.966]	[17.476,10.891,85.168]
UniRef90-A0A1V4PT71	MspA	[-0.012 ,-0.001 ,1.000]	[0.158,0.030,92.958]
AF-A0A4R8SKM2	MspA	[-0.014 ,-0.007 ,1.000]	[0.409,0.217,-63.608]
UniRef90-UPI003411839C	MspA	[0.005 ,0.087 ,0.996]	[-0.449,-4.252,-59.741]
UniRef90-A0A1Y5LJH3	MspA	[0.001 ,0.000 ,1.000]	[-0.120,-0.210,68.886]
AF-A0A1Q4UFM5	MspA	[0.008 ,0.001 ,1.000]	[-0.204,0.008,103.515]
UniRef90-UPI0022B110A4	MspA	[-0.004 ,-0.001 ,1.000]	[0.097,0.416,4.530]
UniRef90-UPI001F1CE2AA	MspA	[0.009 ,0.004 ,1.000]	[-0.306,-0.182,-50.964]
MGYP000985168111	MspA	[-0.000 ,0.008 ,1.000]	[0.073,-0.206,101.843]
AF-A0A7I7Y9D0	MspA	[0.006 ,0.003 ,1.000]	[-0.231,-0.034,108.639]
AF-A0A1X1WGX3	MspA	[-0.004 ,-0.023 ,1.000]	[1.766,9.622,-59.280]
UniRef90-A0A370FZA3	MspA	[0.004 ,0.003 ,1.000]	[-0.144,-0.074,-96.476]
AF-A0A178LRQ9	MspA	[-0.005 ,-0.002 ,1.000]	[0.013,0.140,-59.551]
UniRef90-UPI0028BD5F08	MspA	[-0.006 ,-0.001 ,1.000]	[0.189,0.070,-52.614]
UniRef90-A0A0U1DXP8	MspA	[0.005 ,-0.007 ,1.000]	[-0.056,0.168,100.650]
AF-A0A1A2DVV8	MspA	[0.002 ,-0.011 ,1.000]	[0.033,0.194,92.971]
AF-A0A829M6I3	MspA	[-0.004 ,0.002 ,1.000]	[0.029,-0.079,104.221]
MGYP006277691391	MspA	[0.001 ,-0.004 ,1.000]	[-0.007,0.168,102.372]
UniRef90-UPI0015593253	MspA	[-0.003 ,0.002 ,1.000]	[0.039,-0.031,-66.840]
UniRef90-UPI0024153710	MspA	[0.011 ,-0.001 ,1.000]	[-0.371,-0.207,34.351]
UniRef90-UPI000B9A7E9E	MspA	[0.001 ,-0.002 ,1.000]	[-0.030,0.091,-116.287]
AF-A0A1X0IVR0	MspA	[0.010 ,0.001 ,1.000]	[-0.311,-0.068,-48.181]
AF-A0A7I7L3D2	MspA	[0.003 ,-0.010 ,1.000]	[0.030,-0.139,28.258]
UniRef90-A0A386Z943	MspA	[-0.005 ,0.002 ,1.000]	[0.008,0.004,93.461]
AF-A0A7K1JVG9	MspA	[-0.021 ,0.006 ,1.000]	[0.388,0.079,-61.819]
UniRef90-UPI0021B3C6E5	MspA	[0.011 ,0.002 ,1.000]	[-0.328,-0.133,-45.933]
UniRef90-UPI00083B2796	MspA	[0.002 ,0.000 ,1.000]	[-0.013,0.003,-60.462]
MGYP001806597425	MspA	[0.002 ,0.006 ,1.000]	[0.001,-0.222,-64.552]
AF-A0A829PMT7	MspA	[-0.005 ,-0.001 ,1.000]	[-0.050,-0.015,103.575]
UniRef90-A0A9E3DXI1	MspA	[0.004 ,-0.007 ,1.000]	[-2.691,-13.869,-87.680]
AF-A0A839QBS6	MspA	[-0.007 ,-0.004 ,1.000]	[0.187,0.172,101.890]
AF-A0A0R3ENU2	MspA	[-0.000 ,-0.003 ,1.000]	[-0.011,-0.038,31.119]
AF-A0A0K0X3P8	MspA	[-0.009 ,0.011 ,1.000]	[0.232,-0.334,91.153]
AF-A0A7U4RBJ8	MspA	[0.003 ,0.001 ,1.000]	[-0.069,-0.049,95.128]
UniRef90-UPI001FCCF256	MspA	[0.032 ,0.014 ,0.999]	[20.557,-1.112,17.738]
MGYP002422905064	MspA	[-0.022 ,0.027 ,0.999]	[0.359,-0.181,-193.268]
AF-A0A117JNY9	MspA	[-0.009 ,0.010 ,1.000]	[0.279,-0.283,92.903]
UniRef90-UPI001CD40059	MspA	[-0.006 ,-0.013 ,1.000]	[0.146,0.328,-107.077]
UniRef90-UPI000829CAA4	MspA	[-0.007 ,-0.001 ,1.000]	[0.134,0.008,-119.587]
AF-A0A7I7QRQ1	MspA	[-0.012 ,0.001 ,1.000]	[0.094,0.008,102.818]
UniRef90-UPI0033EDD5DD	MspA	[-0.002 ,0.006 ,1.000]	[0.033,-0.093,-127.315]
UniRef90-D5UVT2	MspA	[-0.003 ,0.006 ,1.000]	[0.112,-0.124,-60.345]
MGYP000691695896	MspA	[0.007 ,0.004 ,1.000]	[-0.220,-0.178,-137.838]
AF-A0A809GR41	MspA	[-0.004 ,0.005 ,1.000]	[0.207,-0.066,87.432]
UniRef90-A0A378YHK0	MspA	[-0.004 ,-0.007 ,1.000]	[1.787,8.408,123.842]
AF-A0A7M3S7T2	MspA	[-0.006 ,-0.003 ,1.000]	[0.156,0.101,-48.344]
UniRef90-A0A931I7Q1	MspA	[0.002 ,-0.007 ,1.000]	[-0.021,0.136,-68.417]
AF-A0A1X2AKL5	MspA	[-0.002 ,0.001 ,1.000]	[0.084,0.023,104.748]
AF-A0A5A7WQ43	MspA	[-0.007 ,-0.058 ,0.998]	[-0.034,7.950,-56.896]
UniRef90-A0A9X3D0S7	MspA	[0.000 ,0.000 ,1.000]	[0.001,0.004,81.226]
AF-A0A1A1Y8E1	MspA	[0.004 ,-0.009 ,1.000]	[-0.113,0.201,107.118]
AF-A0A7I7TES6	MspA	[-0.012 ,0.015 ,1.000]	[0.340,-0.377,88.075]
UniRef90-A0A842K3M8	MspA	[0.012 ,0.012 ,1.000]	[-0.479,-0.409,-68.159]
AF-A0A7I7T0C5	MspA	[0.003 ,0.006 ,1.000]	[-0.069,-0.178,-49.483]
AF-A0A7K1JPN0	MspA	[-0.003 ,-0.006 ,1.000]	[0.106,0.272,103.601]
MGYP003418541472	MspA	[-0.000 ,0.002 ,1.000]	[0.099,-0.083,-48.360]
AF-I4BIC2	MspA	[0.014 ,-0.001 ,1.000]	[-0.172,0.090,98.329]
AF-C0ZLZ7	MspA	[-0.046 ,-0.053 ,0.998]	[-2.001,-19.270,88.243]
AF-A0A4R8SGM7	MspA	[0.000 ,-0.000 ,1.000]	[-0.007,0.006,-50.001]
AF-A0A838A0R2	MspA	[-0.003 ,0.003 ,1.000]	[0.056,-0.213,96.490]
MGYP002652346531	MspA	[0.005 ,0.001 ,1.000]	[-0.132,-0.020,-64.234]
UniRef90-U5EBX2	MspA	[0.002 ,-0.004 ,1.000]	[-0.060,0.071,-223.017]
AF-A0A829PZF6	MspA	[0.004 ,0.004 ,1.000]	[-0.139,-0.134,-49.813]
AF-A0A4R6HGJ7	MspA	[0.004 ,0.001 ,1.000]	[-0.006,0.000,108.749]
AF-A0A1A3EWX3	MspA	[-0.006 ,-0.007 ,1.000]	[0.223,0.209,27.348]
UniRef90-A0A6H1BXI5	MspA	[0.002 ,0.002 ,1.000]	[-0.062,-0.068,-78.357]
UniRef90-UPI0021F2C188	MspA	[-0.010 ,-0.000 ,1.000]	[0.053,0.017,104.873]
AF-A0A7I7SP36	MspA	[-0.002 ,0.013 ,1.000]	[0.029,-0.371,90.153]
AF-A0A1X2FEQ0	MspA	[-0.010 ,-0.002 ,1.000]	[0.178,-0.007,-57.915]
UniRef90-A0A7G1KYG0	MspA	[-0.022 ,0.005 ,1.000]	[-15.207,5.574,-63.740]
AF-A0A1Z4F0T0	MspA	[0.001 ,-0.007 ,1.000]	[-0.066,0.097,-46.880]
AF-A0A6N4W5J2	MspA	[0.027 ,-0.002 ,1.000]	[-0.747,0.049,-47.282]
AF-A0A7U4TYD9	MspA	[-0.003 ,0.003 ,1.000]	[0.081,-0.106,84.201]
AF-A0A0J6V9P5	MspA	[-0.002 ,-0.004 ,1.000]	[0.077,-0.026,-98.847]
AF-G7CL02	MspA	[0.002 ,-0.005 ,1.000]	[-0.122,0.138,111.144]
AF-A0A1X2B500	MspA	[-0.003 ,-0.001 ,1.000]	[0.035,0.023,100.957]
UniRef90-A0A931HK42	MspA	[0.001 ,-0.003 ,1.000]	[-0.052,0.078,-80.017]
UniRef90-L7LHB9	MspA	[-0.021 ,-0.003 ,1.000]	[0.302,0.027,-76.032]
MGYP002651906819	MspA	[-0.003 ,0.003 ,1.000]	[0.160,-0.171,30.460]
MGYP001434555571	MspA	[-0.014 ,-0.007 ,1.000]	[0.320,0.147,-49.981]
UniRef90-A0A7W9PFG7	MspA	[0.000 ,0.014 ,1.000]	[0.026,-0.249,94.214]
UniRef90-UPI0002D223D7	MspA	[-0.002 ,0.001 ,1.000]	[0.046,-0.056,-59.664]
AF-A0A1E3REA3	MspA	[0.003 ,0.001 ,1.000]	[-0.158,-0.104,91.239]
AF-A0A0T1W2P3	MspA	[0.017 ,-0.014 ,1.000]	[-0.340,0.372,91.095]
UniRef90-UPI0008296955	MspA	[-0.028 ,0.010 ,1.000]	[0.839,-7.075,90.024]
MGYP000989541966	MspA	[0.005 ,-0.021 ,1.000]	[1.713,7.403,-55.062]
AF-A0A2G5PGV0	MspA	[-0.003 ,-0.006 ,1.000]	[0.100,0.130,102.152]
AF-A0A132PI80	MspA	[-0.001 ,0.001 ,1.000]	[-0.012,0.007,91.213]
UniRef90-UPI000835711E	MspA	[-0.007 ,0.016 ,1.000]	[0.027,-0.285,91.816]
AF-A0A117JB28	MspA	[0.011 ,-0.006 ,1.000]	[-0.391,0.083,92.590]
AF-A0A117JB26	MspA	[0.015 ,-0.002 ,1.000]	[-0.417,0.027,91.801]
UniRef90-A0A4P6UAP4	MspA	[-0.001 ,0.014 ,1.000]	[0.124,-0.485,-75.451]
AF-A0A1X1Z5B5	MspA	[0.001 ,0.001 ,1.000]	[0.007,0.010,-48.178]
MGYP002652456410	MspA	[-0.003 ,0.007 ,1.000]	[0.155,-0.109,-118.633]
UniRef90-UPI002E1EE6C7	MspA	[-0.009 ,-0.005 ,1.000]	[0.302,0.062,-65.613]
UniRef90-UPI000AC51851	MspA	[0.006 ,0.007 ,1.000]	[-0.084,2.842,105.040]
AF-A0A1A3KS87	MspA	[0.002 ,0.001 ,1.000]	[-0.083,0.015,115.727]
UniRef90-A0A1V4PXP8	MspA	[0.006 ,0.004 ,1.000]	[-0.070,-0.114,-58.359]
UniRef90-A0A934NSU7	MspA	[-0.012 ,0.008 ,1.000]	[0.338,-0.310,-62.452]
AF-A0A1A0QXF3	MspA	[-0.001 ,-0.003 ,1.000]	[0.043,0.085,101.825]
AF-A0A7I7M696	MspA	[0.006 ,0.003 ,1.000]	[0.093,0.098,103.969]
AF-A0A0N9XAS0	MspA	[-0.010 ,-0.013 ,1.000]	[0.312,0.423,100.735]
UniRef90-UPI0012FD0EE4	MspA	[-0.004 ,-0.001 ,1.000]	[0.080,0.054,72.116]
AF-A0A4R8SLF7	MspA	[0.004 ,0.001 ,1.000]	[-0.302,0.076,123.197]
AF-A0A1J0U2B8	MspA	[-0.007 ,-0.014 ,1.000]	[0.147,0.235,94.299]
UniRef90-A0A0Q7NRF8	MspA	[0.000 ,0.005 ,1.000]	[0.051,-0.083,91.208]
AF-A0A1A0KF84	MspA	[0.004 ,-0.024 ,1.000]	[-0.181,0.653,-49.207]
UniRef90-UPI00209B31E2	MspA	[0.009 ,0.006 ,1.000]	[-0.309,-0.212,7.846]
UniRef90-UPI002E201D13	MspA	[-0.007 ,0.002 ,1.000]	[0.100,-0.008,91.082]
AF-A0A544W3P7	MspA	[0.011 ,0.015 ,1.000]	[-0.032,-0.357,-79.552]
UniRef90-A0A846YNR1	MspA	[-0.003 ,-0.006 ,1.000]	[0.016,0.096,88.940]
AF-A1TEL3	MspA	[0.018 ,-0.008 ,1.000]	[-0.466,0.247,-47.097]
UniRef90-UPI0026176857	MspA	[-0.009 ,0.016 ,1.000]	[-3.142,12.798,88.146]
AF-A0A7Z1APA9	MspA	[-0.003 ,-0.013 ,1.000]	[-1.905,2.558,-50.219]
UniRef90-A0A5N0EGY9	MspA	[-0.006 ,0.003 ,1.000]	[0.201,-0.064,14.136]
AF-A0A7I7WSR3	MspA	[-0.025 ,-0.001 ,1.000]	[0.668,0.019,93.180]
AF-X7ZU36	MspA	[-0.010 ,-0.007 ,1.000]	[0.243,0.180,-60.689]
UniRef90-UPI002E1AF4C9	MspA	[-0.006 ,0.002 ,1.000]	[0.067,-0.069,91.004]
UniRef90-UPI0022495CB8	MspA	[0.016 ,0.004 ,1.000]	[-0.302,-0.070,103.759]
UniRef90-UPI001FE80981	MspA	[0.002 ,-0.005 ,1.000]	[-0.033,0.097,-60.637]
UniRef90-UPI002E0EA64A	MspA	[-0.004 ,0.002 ,1.000]	[0.154,-0.049,80.549]
UniRef90-UPI001E5BBA9D	MspA	[0.001 ,-0.002 ,1.000]	[0.323,-0.098,-121.417]
AF-A0A1V4PFX0	MspA	[-0.012 ,0.005 ,1.000]	[0.279,-0.179,-61.046]
AF-A0A448I0T4	MspA	[0.014 ,-0.019 ,1.000]	[-0.565,1.506,-46.704]
AF-A0A1X0CQB8	MspA	[0.004 ,-0.002 ,1.000]	[-0.078,0.069,-68.193]
AF-G7CEY7	MspA	[-0.009 ,-0.000 ,1.000]	[0.215,0.007,90.781]
AF-A0A4V3FVN5	MspA	[0.006 ,-0.002 ,1.000]	[0.058,-0.014,-67.214]
UniRef90-UPI000D877FB6	MspA	[-0.001 ,0.013 ,1.000]	[-0.023,-0.098,-60.050]
MGYP003417788449	MspA	[-0.006 ,-0.001 ,1.000]	[0.243,0.037,-48.251]
UniRef90-A0A960CFA9	MspA	[-0.004 ,-0.003 ,1.000]	[0.077,0.111,116.626]
UniRef90-J2JAE0	MspA	[-0.004 ,0.000 ,1.000]	[0.156,-0.157,68.848]
MGYP000268183581	MspA	[-0.002 ,0.009 ,1.000]	[-0.076,-0.200,33.946]
UniRef90-A0A4P8PN11	MspA	[-0.006 ,-0.005 ,1.000]	[0.070,-0.179,-65.299]
UniRef90-A0A7K0D006	MspA	[0.001 ,0.030 ,1.000]	[0.431,1.882,-59.931]
AF-A0A5P3G2I4	MspA	[-0.009 ,-0.001 ,1.000]	[-9.184,-13.495,-270.737]
AF-A0A1A0M3R2	MspA	[-0.000 ,-0.000 ,1.000]	[0.000,0.000,108.217]
UniRef90-A0A4R2DJY3	MspA	[-0.011 ,0.004 ,1.000]	[0.379,0.020,-209.208]
UniRef90-UPI00299ED680	MspA	[0.003 ,0.005 ,1.000]	[-0.037,-0.119,-59.384]
UniRef90-A0AA37VXG2	MspA	[0.007 ,-0.008 ,1.000]	[-0.131,0.140,22.010]
AF-A0A829QQA8	MspA	[0.001 ,0.000 ,1.000]	[-0.034,0.026,-51.719]
AF-A0A1X0KJ79	MspA	[-0.008 ,0.004 ,1.000]	[0.278,-0.016,27.701]
AF-A0A1A0MB79	MspA	[0.002 ,0.022 ,1.000]	[0.120,-0.231,109.783]
AF-A0A2N8LHB5	MspA	[0.007 ,0.005 ,1.000]	[-0.264,0.095,108.872]
AF-A0A806RYV1	MspA	[-0.010 ,0.033 ,0.999]	[0.451,17.674,89.716]
AF-A0A2X4X249	MspA	[-0.006 ,-0.001 ,1.000]	[0.208,-0.130,-137.043]
AF-A0A1A3MQS0	MspA	[0.005 ,-0.005 ,1.000]	[-0.067,0.058,-251.248]
AF-A0A6P1I7H5	MspA	[0.007 ,-0.002 ,1.000]	[-0.119,-0.075,-54.332]
AF-A0A124EPS1	MspA	[-0.025 ,-0.003 ,1.000]	[2.020,-5.158,-51.187]
UniRef90-A0A239EN63	MspA	[0.002 ,-0.004 ,1.000]	[-0.011,0.075,-120.556]
AF-A0A7I7ZL83	MspA	[-0.001 ,-0.001 ,1.000]	[0.017,-0.042,-57.742]
AF-C7T5F0	MspA	[0.001 ,0.001 ,1.000]	[-0.037,0.044,-49.998]
AF-A0A172UL81	MspA	[0.003 ,-0.007 ,1.000]	[-0.118,0.181,78.502]
AF-A0A6N4V139	MspA	[-0.005 ,-0.002 ,1.000]	[0.169,0.034,103.312]
UniRef90-UPI0012DBEE4D	MspA	[0.003 ,0.011 ,1.000]	[-0.038,0.003,-64.168]
UniRef90-UPI00104C0F5C	MspA	[-0.005 ,-0.010 ,1.000]	[0.018,0.152,92.744]
UniRef90-UPI001893FBB1	MspA	[-0.001 ,-0.001 ,1.000]	[-0.002,-0.005,94.554]
AF-A0A1P8X737	MspA	[-0.006 ,-0.003 ,1.000]	[0.173,0.053,243.635]
UniRef90-A0A9E3E2E8	MspA	[0.006 ,0.009 ,1.000]	[-0.085,-0.227,6.990]
AF-A0A7I7U251	MspA	[0.005 ,0.016 ,1.000]	[0.018,-0.112,-68.641]
UniRef90-A0A6I2FSM2	MspA	[-0.000 ,0.004 ,1.000]	[-0.078,0.052,22.536]
UniRef90-UPI00039CD716	MspA	[-0.001 ,0.000 ,1.000]	[0.011,0.111,338.402]
UniRef90-UPI00031ADFA9	MspA	[0.008 ,-0.003 ,1.000]	[12.312,12.772,108.291]
UniRef90-UPI00245503D6	MspA	[0.004 ,-0.001 ,1.000]	[-0.058,0.039,-55.764]
MGYP003455061183	MspA	[-0.006 ,0.014 ,1.000]	[0.253,-0.349,92.210]
AF-A0A329LSW8	MspA	[0.012 ,-0.004 ,1.000]	[-0.346,0.211,92.724]
UniRef90-A0A917G114	MspA	[0.013 ,-0.007 ,1.000]	[-0.334,0.213,12.259]
UniRef90-A0A6N7CT17	MspA	[0.002 ,0.002 ,1.000]	[-0.060,-0.066,-109.057]
UniRef90-A0A379JIC2	MspA	[0.012 ,-0.011 ,1.000]	[-0.275,0.114,-70.925]
AF-A0A172USE2	MspA	[0.007 ,0.009 ,1.000]	[-2.379,-1.082,90.043]
AF-A0A1S1JH61	MspA	[0.010 ,0.003 ,1.000]	[-0.247,-0.072,102.184]
AF-A0A132PST0	MspA	[-0.010 ,0.005 ,1.000]	[0.307,-0.187,90.686]
AF-A0A260SYH4	MspA	[0.000 ,0.001 ,1.000]	[-0.001,0.004,-170.121]
AF-A0A1E8Q5C1	MspA	[-0.008 ,-0.005 ,1.000]	[-0.025,-0.044,-114.176]
UniRef90-UPI000C257EC5	MspA	[-0.006 ,0.007 ,1.000]	[0.114,-0.186,-42.519]
AF-A0A1A2DX16	MspA	[-0.013 ,0.010 ,1.000]	[0.260,-0.198,92.452]
UniRef90-A0A1N7FCM3	MspA	[-0.001 ,-0.003 ,1.000]	[0.043,0.068,10.121]
MGYP002759369164	MspA	[-0.003 ,-0.006 ,1.000]	[0.050,0.176,83.735]
UniRef90-UPI0004F26A9A	MspA	[0.001 ,-0.004 ,1.000]	[0.002,0.055,-64.804]
MGYP000461570366	MspA	[-0.003 ,0.004 ,1.000]	[-0.149,-0.183,104.872]
UniRef90-D0L6C6	MspA	[0.006 ,-0.005 ,1.000]	[-0.157,0.073,-88.015]
UniRef90-UPI0025D782B7	MspA	[-0.001 ,0.007 ,1.000]	[0.005,-0.129,-60.279]
AF-A0A172US33	MspA	[0.014 ,0.023 ,1.000]	[2.525,-9.193,-49.538]
AF-A0A7W8C787	MspA	[0.001 ,-0.005 ,1.000]	[-0.230,0.003,25.900]
UniRef90-UPI001654F53B	MspA	[0.011 ,-0.004 ,1.000]	[-0.172,0.074,-70.664]
UniRef90-A0A7D7R1Q1	MspA	[0.033 ,-0.001 ,0.999]	[-1.094,0.042,12.944]
MGYP001218203837	MspA	[-0.009 ,0.003 ,1.000]	[0.258,-0.027,-64.182]
UniRef90-UPI0021B3E10F	MspA	[0.004 ,0.004 ,1.000]	[-0.002,-0.138,104.765]
AF-A0A7V8RV36	MspA	[-0.006 ,-0.009 ,1.000]	[0.133,0.320,-51.462]
UniRef90-A0A931N1X5	MspA	[0.002 ,-0.001 ,1.000]	[-0.096,-0.016,-210.307]
UniRef90-A0A960H040	MspA	[-0.001 ,-0.007 ,1.000]	[0.068,0.179,-67.117]
AF-A0A7X5TX91	MspA	[-0.008 ,0.011 ,1.000]	[-0.014,-0.216,97.156]
AF-A0A255DLU5	MspA	[0.001 ,0.003 ,1.000]	[-0.056,-0.084,89.809]
UniRef90-UPI0034E1E24C	MspA	[0.003 ,0.005 ,1.000]	[-0.113,-0.041,103.245]
UniRef90-UPI00083843CB	MspA	[-0.003 ,-0.001 ,1.000]	[0.200,-0.055,-69.568]
AF-A0A1A0S203	MspA	[-0.003 ,0.015 ,1.000]	[0.083,-0.484,103.082]
AF-A0A0J6VUE3	MspA	[0.005 ,-0.003 ,1.000]	[-0.266,0.124,-61.478]
MGYP002652349505	MspA	[-0.016 ,0.000 ,1.000]	[0.201,-0.006,-250.266]
UniRef90-A0A318HWS8	MspA	[0.003 ,-0.015 ,1.000]	[-0.080,0.142,12.208]
AF-A0A1X0JSR2	MspA	[0.001 ,0.001 ,1.000]	[0.007,0.001,98.976]
AF-A0A1A3HDE0	MspA	[0.005 ,-0.008 ,1.000]	[0.155,1.139,91.176]
AF-A0A378RBY1	MspA	[0.003 ,-0.004 ,1.000]	[-0.025,0.026,-47.373]
AF-A0A1I2NMP0	MspA	[0.002 ,-0.001 ,1.000]	[-0.110,0.026,-63.735]
AF-A0A370H183	MspA	[-0.002 ,0.003 ,1.000]	[0.065,-0.055,-62.865]
AF-A0A100XGZ9	MspA	[0.010 ,-0.009 ,1.000]	[-0.196,0.239,90.960]
AF-A0A1B9DF18	MspA	[-0.001 ,0.001 ,1.000]	[-0.008,-0.092,-255.075]
AF-A0A7K1V8G7	MspA	[-0.005 ,0.005 ,1.000]	[0.047,-0.029,-78.163]
UniRef90-A0A6I2FLY6	MspA	[0.007 ,0.001 ,1.000]	[-0.149,-0.028,-109.541]
MGYP001806187341	MspA	[0.003 ,-0.004 ,1.000]	[-0.025,0.026,-47.373]
AF-A0A1W9Y7T5	MspA	[0.002 ,-0.005 ,1.000]	[-0.098,0.088,-110.440]
UniRef90-UPI001386EB8F	MspA	[0.002 ,0.003 ,1.000]	[-0.007,-0.108,-81.989]
AF-A0A370D4Z2	MspA	[-0.009 ,0.003 ,1.000]	[0.183,-0.069,-66.141]
UniRef90-A0A846X7U8	MspA	[-0.009 ,0.009 ,1.000]	[0.204,-0.224,-60.912]
UniRef90-A0A0Q6JTQ8	MspA	[-0.002 ,-0.003 ,1.000]	[0.078,0.157,65.032]
UniRef90-UPI0033E9CE2D	MspA	[-0.004 ,0.009 ,1.000]	[0.133,-0.087,-43.654]
UniRef90-UPI000365CE37	MspA	[-0.000 ,-0.004 ,1.000]	[0.002,0.034,-98.713]
AF-A0A0J8TZ18	MspA	[0.001 ,0.001 ,1.000]	[-0.045,-0.022,89.632]
AF-A0A100WK93	MspA	[-0.001 ,-0.000 ,1.000]	[-0.007,-0.006,-125.182]
MGYP001023953512	MspA	[-0.008 ,0.006 ,1.000]	[0.364,-0.150,85.949]
AF-A0A4R2UF91	MspA	[0.002 ,0.013 ,1.000]	[-0.147,-0.424,-59.381]
AF-A0A4R8SXD0	MspA	[0.006 ,-0.008 ,1.000]	[0.122,-0.076,36.638]
UniRef90-A0A1S1L782	MspA	[-0.001 ,-0.004 ,1.000]	[-0.114,0.086,66.016]
UniRef90-UPI003510EAE8	MspA	[-0.031 ,-0.003 ,1.000]	[0.412,0.071,99.519]
AF-A0A3S0UB43	MspA	[-0.016 ,0.002 ,1.000]	[0.228,-0.126,-105.572]
UniRef90-A0A7V8LNT6	MspA	[-0.002 ,0.005 ,1.000]	[0.135,-0.203,-43.871]
AF-A0A511MRG4	MspA	[-0.002 ,0.006 ,1.000]	[0.035,-0.147,80.325]
UniRef90-UPI002D53DD8C	MspA	[0.003 ,0.012 ,1.000]	[-0.095,-0.374,-187.435]
UniRef90-UPI00143085B9	MspA	[-0.005 ,0.004 ,1.000]	[0.129,-0.085,-148.612]
UniRef90-UPI00042335AC	MspA	[0.003 ,-0.012 ,1.000]	[-0.068,0.254,-59.594]
AF-A0A1A0RBQ4	MspA	[0.007 ,0.004 ,1.000]	[-0.097,-0.090,91.115]
UniRef90-UPI00299F2E16	MspA	[-0.014 ,-0.007 ,1.000]	[0.170,-0.019,124.684]
UniRef90-UPI00024A2A45	MspA	[-0.005 ,-0.006 ,1.000]	[0.163,0.131,101.770]
UniRef90-UPI001F30ECDB	MspA	[-0.003 ,-0.007 ,1.000]	[0.137,0.095,-89.207]
AF-A0A7I7NU41	MspA	[0.003 ,-0.000 ,1.000]	[-0.041,-0.011,107.698]
AF-A0A544VYA4	MspA	[-0.012 ,0.004 ,1.000]	[0.079,0.099,-54.746]
UniRef90-UPI00265FE350	MspA	[-0.005 ,-0.003 ,1.000]	[0.128,0.075,88.995]
AF-A0A4R8SPC7	MspA	[0.002 ,-0.004 ,1.000]	[-0.137,-0.050,-61.771]
UniRef90-M3ULG5	MspA	[-0.002 ,0.008 ,1.000]	[0.048,-0.152,-56.244]
AF-G4I9P4	MspA	[0.004 ,0.063 ,0.998]	[0.994,-9.939,-56.797]
AF-A0A5E8P7F7	MspA	[0.012 ,-0.002 ,1.000]	[0.049,0.007,111.013]
MGYP003504684059	MspA	[0.005 ,0.002 ,1.000]	[-0.111,-0.101,99.292]
MGYP000673868690	MspA	[0.002 ,-0.000 ,1.000]	[0.013,-0.001,94.561]
AF-A1JUJ1	MspA	[0.002 ,-0.006 ,1.000]	[-0.008,0.187,91.360]
AF-A0A2G5PF73	MspA	[0.001 ,0.008 ,1.000]	[-0.051,-0.289,-45.072]
AF-A0A4R7ABZ7	MspA	[-0.004 ,-0.005 ,1.000]	[0.099,0.098,102.907]
AF-A0A7I7KAC7	MspA	[0.010 ,-0.008 ,1.000]	[-0.202,0.177,-115.847]
UniRef90-H0QWB0	MspA	[0.006 ,-0.003 ,1.000]	[-0.112,0.029,87.747]
UniRef90-A0AAU3UJA0	MspA	[-0.000 ,-0.001 ,1.000]	[0.001,0.006,-76.714]
UniRef90-UPI00082BB2B9	MspA	[-0.007 ,-0.001 ,1.000]	[0.131,0.003,-49.307]
AF-A0A1A3GZN4	MspA	[0.010 ,0.076 ,0.997]	[-0.609,-12.139,94.594]
AF-A0A1X1TJF2	MspA	[-0.002 ,0.001 ,1.000]	[-0.019,-0.063,-54.312]
AF-A0A0Q9AJS0	MspA	[-0.010 ,-0.001 ,1.000]	[-0.012,0.090,102.152]
MGYP000564832073	MspA	[0.011 ,0.004 ,1.000]	[-0.336,-0.212,-51.868]
MGYP000938177347	MspA	[0.009 ,-0.011 ,1.000]	[-0.131,0.118,104.804]
MGYP000856732786	MspA	[0.001 ,-0.002 ,1.000]	[-0.091,0.084,133.496]
AF-A0A0K0X8L3	MspA	[-0.002 ,-0.012 ,1.000]	[0.149,0.205,90.920]
AF-A0A7K1KH57	MspA	[-0.000 ,0.008 ,1.000]	[0.000,-0.037,110.156]
AF-A1TCJ4	MspA	[-0.001 ,-0.008 ,1.000]	[-0.006,0.199,105.128]
UniRef90-UPI001F0DB68C	MspA	[0.117 ,-0.092 ,0.989]	[0.587,-0.640,-283.267]
AF-A0A0J6Y336	MspA	[-0.006 ,-0.013 ,1.000]	[-0.472,7.152,98.010]
UniRef90-A0A6I3KQQ5	MspA	[-0.001 ,-0.005 ,1.000]	[-0.001,0.182,-65.387]
AF-A0A100XDM7	MspA	[-0.003 ,0.003 ,1.000]	[0.065,-0.053,91.110]
UniRef90-A0A916T4A3	MspA	[0.001 ,-0.003 ,1.000]	[-0.051,-0.045,78.294]
UniRef90-UPI0004F29927	MspA	[-0.002 ,-0.005 ,1.000]	[0.033,0.048,-56.553]
AF-E6TP19	MspA	[-0.003 ,0.001 ,1.000]	[0.151,-0.066,-54.172]
AF-A0A0C2WJA9	MspA	[-0.004 ,-0.010 ,1.000]	[-0.020,16.079,213.577]
UniRef90-A0A285LTX9	MspA	[0.000 ,0.011 ,1.000]	[0.690,-0.862,-59.842]
UniRef90-K8XI55	MspA	[0.005 ,0.011 ,1.000]	[-0.158,-0.206,89.988]
UniRef90-UPI000825C281	MspA	[0.002 ,0.004 ,1.000]	[-0.084,-0.077,91.231]
AF-A0A3T0V4N3	MspA	[0.000 ,0.004 ,1.000]	[0.009,-0.031,-102.297]
MGYP002652137668	MspA	[-0.000 ,0.002 ,1.000]	[0.003,-0.051,-53.930]
UniRef90-UPI001470C14B	MspA	[0.005 ,0.002 ,1.000]	[-0.114,-0.008,91.700]
UniRef90-UPI0028166BBE	MspA	[0.001 ,0.050 ,0.999]	[2.430,19.135,84.827]
UniRef90-K5BI47	MspA	[-0.004 ,-0.003 ,1.000]	[0.031,0.060,106.549]
UniRef90-UPI0025CDF944	MspA	[-0.001 ,0.003 ,1.000]	[-0.072,0.116,103.869]
AF-A0A378SEN6	MspA	[-0.022 ,0.009 ,1.000]	[0.205,-0.115,105.100]
AF-A0A7I9WW76	MspA	[0.006 ,-0.016 ,1.000]	[0.009,0.383,-83.125]
UniRef90-UPI001F430C9D	MspA	[0.003 ,0.019 ,1.000]	[3.000,-14.912,95.032]
AF-A0A0Q9A2B0	MspA	[0.009 ,0.002 ,1.000]	[-1.113,0.013,83.526]
AF-A0A810P794	MspA	[-0.012 ,-0.016 ,1.000]	[0.167,0.060,106.559]
AF-A0A1Q4I0F3	MspA	[-0.000 ,0.002 ,1.000]	[-0.010,-0.013,107.730]
MGYP000209174961	MspA	[0.000 ,-0.000 ,1.000]	[-0.021,0.013,130.312]
AF-A0A840LP50	MspA	[0.006 ,0.000 ,1.000]	[-0.192,0.030,-48.808]
UniRef90-UPI000696C701	MspA	[0.006 ,-0.003 ,1.000]	[-0.042,0.088,-52.258]
UniRef90-A0A541BP82	MspA	[0.004 ,0.002 ,1.000]	[-0.064,0.014,-56.885]
AF-A0A0T1WDW4	MspA	[-0.002 ,0.002 ,1.000]	[0.049,-0.046,-109.047]
UniRef90-UPI000830A29D	MspA	[-0.000 ,-0.002 ,1.000]	[-0.028,0.092,-57.288]
UniRef90-A0A9E2K2X8	MspA	[0.002 ,0.001 ,1.000]	[0.019,0.014,-63.583]
AF-A0A7I7RSJ7	MspA	[-0.010 ,0.012 ,1.000]	[0.262,-0.430,90.934]
UniRef90-A0A1Y5L0P7	MspA	[0.002 ,0.004 ,1.000]	[-0.038,-0.173,68.458]
MGYP003472695973	MspA	[-0.006 ,0.002 ,1.000]	[0.122,0.233,28.293]
MGYP002071882406	MspA	[-0.006 ,-0.004 ,1.000]	[0.126,0.070,-116.242]
UniRef90-A0A318JXI7	MspA	[-0.003 ,-0.036 ,0.999]	[0.060,8.137,-68.979]
AF-A0A1X0ILA8	MspA	[0.008 ,0.003 ,1.000]	[-0.272,-0.173,74.072]
AF-A0A1A1Y404	MspA	[-0.006 ,-0.013 ,1.000]	[0.253,0.420,-47.590]
AF-A0A6G9Z2L8	MspA	[-0.003 ,0.007 ,1.000]	[0.029,-0.179,-248.931]
AF-A0A0R3ENQ3	MspA	[0.002 ,-0.006 ,1.000]	[-0.101,0.085,-50.044]
UniRef90-UPI0033F7443D	MspA	[-0.001 ,-0.001 ,1.000]	[0.003,0.088,-117.364]
MGYP002134028179	MspA	[-0.000 ,0.004 ,1.000]	[-0.140,-0.023,132.703]
UniRef90-UPI001E51CF1A	MspA	[-0.006 ,0.002 ,1.000]	[0.162,-0.060,-79.724]
AF-A0A7K1JKZ4	MspA	[0.001 ,-0.003 ,1.000]	[0.086,0.024,107.297]
UniRef90-D0L7G9	MspA	[-0.006 ,0.010 ,1.000]	[-0.001,0.028,351.745]
UniRef90-A0AAU7V5H7	MspA	[-0.005 ,0.004 ,1.000]	[0.289,-0.136,-254.389]
AF-J9STX2	MspA	[0.003 ,-0.000 ,1.000]	[-0.305,-0.094,99.108]
UniRef90-A0A370I9F9	MspA	[-0.003 ,-0.022 ,-1.000]	[24.094,-0.650,83.022]
AF-A0A7I7XLT9	MspA	[0.028 ,0.001 ,1.000]	[-0.755,0.016,91.136]
MGYP005816743727	MspA	[-0.006 ,0.004 ,1.000]	[0.160,-0.053,-59.295]
AF-A0A7K1JDE4	MspA	[-0.000 ,-0.001 ,1.000]	[0.055,-0.019,-44.733]
UniRef90-UPI003299C6BD	MspA	[0.009 ,-0.040 ,0.999]	[5.665,-12.256,91.697]
UniRef90-H5U650	MspA	[0.000 ,-0.002 ,1.000]	[-0.081,0.040,102.108]
AF-A0A7T6BAK2	MspA	[-0.012 ,-0.006 ,1.000]	[0.441,0.191,-50.274]
AF-A0A1U1DWP8	MspA	[0.007 ,-0.002 ,1.000]	[-0.268,0.081,-49.839]
UniRef90-A0A848L0H7	MspA	[-0.053 ,0.077 ,0.996]	[6.719,-16.647,93.325]
UniRef90-UPI0021F3BAC9	MspA	[0.002 ,0.008 ,1.000]	[-0.044,-0.200,112.292]
AF-A0A853M0S3	MspA	[-0.001 ,0.002 ,1.000]	[0.002,0.010,107.908]
UniRef90-A0AA45GAB6	MspA	[0.021 ,0.008 ,1.000]	[-0.326,0.093,95.809]
AF-A0A829I2E4	MspA	[-0.004 ,0.002 ,1.000]	[0.029,-0.079,104.221]
UniRef90-A0A370I7H2	MspA	[-0.007 ,0.053 ,0.999]	[0.059,-2.937,94.592]
AF-A0A1A2LK70	MspA	[-0.004 ,-0.001 ,1.000]	[-0.038,-0.005,159.021]
UniRef90-UPI00295443B4	MspA	[-0.016 ,-0.005 ,1.000]	[0.319,0.188,86.890]
MGYP000954033004	MspA	[-0.005 ,0.001 ,1.000]	[2.047,-1.246,-45.485]
UniRef90-A0A1S1LGB4	MspA	[0.007 ,-0.001 ,1.000]	[-0.156,0.055,-62.830]
AF-A1T657	MspA	[0.003 ,0.001 ,1.000]	[-0.147,0.042,101.993]
AF-A0A1A0QL53	MspA	[0.005 ,0.009 ,1.000]	[-0.029,-0.306,12.192]
AF-A0A3S0S4D4	MspA	[-0.003 ,0.006 ,1.000]	[0.028,-0.126,-49.492]
UniRef90-UPI00313E35D4	MspA	[-0.001 ,0.000 ,1.000]	[-0.008,0.002,86.181]
UniRef90-K5BA75	MspA	[-0.003 ,-0.004 ,1.000]	[-0.032,-0.034,-82.166]
MGYP000129591043	MspA	[-0.104 ,0.103 ,0.989]	[-9.351,11.334,83.842]
MGYP000919793480	MspA	[0.000 ,0.001 ,1.000]	[-0.085,-0.110,-264.098]
UniRef90-A0A2U1ZPT5	MspA	[-0.001 ,-0.005 ,1.000]	[0.018,0.098,-82.100]
UniRef90-A0A9X2E160	MspA	[-0.005 ,-0.425 ,0.905]	[0.914,50.618,43.487]
UniRef90-UPI0014712EC6	MspA	[-0.002 ,-0.003 ,1.000]	[0.016,0.052,-65.605]
AF-A0A0N9YFY6	MspA	[0.002 ,0.002 ,1.000]	[-0.014,-0.069,91.026]
AF-A0A1S1M0N4	MspA	[-0.003 ,0.003 ,1.000]	[0.145,-0.047,-52.166]
AF-A0A4R8IQ09	MspA	[-0.011 ,-0.004 ,1.000]	[0.273,0.132,105.224]
[truncated: 4,550 more rows]
